# Supplementary material for: 5-Bromo-3-(indan-1-yl­oxy)pyridin-2-amine
Source: Acta Crystallogr Sect E Struct Rep Online. 2011 Feb 19;67(Pt 3):o650. doi: 10.1107/S1600536811005332 (PMC3052095; doi:10.1107/S1600536811005332)
Supplement: Supplementary file 1 [file e-67-0o650-sup1.cif]

##############################################################################
###                                                                        ###
###        Electronic paper (Acta Crystallographica Section E)             ###
###                                                                        ###
##############################################################################
#                                                                            #
# This CIF contains the data in a paper accepted for publication in Acta     #
# Crystallographica Section E. It conforms to the requirements of Notes      #
# for Authors for Section E, and has been peer reviewed under the auspices   #
# of the IUCr Commission on Journals.                                        #
#                                                                            #
# Full details of the Crystallographic Information File format               #
# are given in the paper "The Crystallographic Information File (CIF):       #
# a New Standard Archive File for Crystallography" by S. R. Hall, F. H.      #
# Allen and I. D. Brown [Acta Cryst. (1991), A47, 655-685].                  #
#                                                                            #
# The current version of the core CIF dictionary is obtainable from          #
# ftp://ftp.iucr.org/pub/cif_core.dic. The current version number is 2.4.    #
#                                                                            #
# Software is freely available for graphical display of the structure(s) in  #
# this CIF.  For information consult the CIF home page http://www.iucr.org/  #
# cif/home.html                                                              #
#                                                                            #
# This file may be used for bona fide research purposes within the           #
# scientific community so long as proper attribution is given to the journal # 
# article from which it was obtained.                                        #
#                                                                            #
##############################################################################
                                             
data_global
_audit_creation_method     SHELXL-97
_journal_date_recd_electronic     2011-01-29
_journal_date_accepted     2011-02-13
_journal_name_full     'Acta Crystallographica, Section E'
_journal_year     2011
_journal_volume     67
_journal_issue      3
_journal_page_first     o650
_journal_page_last     o650
_journal_paper_category     QO
_journal_coeditor_code     RZ2555
_publ_contact_author_name     'Alex Yanovsky'
_publ_contact_author_address
;
Pfizer Global Research and Development, La Jolla Labs,
10770 Science Center Drive,
San Diego, CA 92121
USA
;
_publ_contact_author_email     'alex.yanovsky@pfizer.com'
_publ_contact_author_fax     '1(858)678 8244'
_publ_contact_author_phone     '1(858)638 3716'
_publ_section_title
;
5-Bromo-3-(indan-1-yloxy)pyridin-2-amine
;
loop_
    _publ_author_name
    _publ_author_address
    'Sujin Cho-Schultz'
;
Pfizer Global Research and Development, La Jolla Labs,
10770 Science Center Drive,
San Diego, CA 92121
USA
;
    'John C. Kath'
;
Pfizer Global Research and Development, La Jolla Labs,
10770 Science Center Drive,
San Diego, CA 92121
USA
;
    'Curtis Moore'
;
Department of Chemistry and Biochemistry,
University of California, San Diego,
9500 Gilman Drive, La Jolla, CA 92093,
USA
;
    'Arnold L. Rheingold'
;
Department of Chemistry and Biochemistry,
University of California, San Diego,
9500 Gilman Drive, La Jolla, CA 92093,
USA
;
    'Alex Yanovsky'
;
Pfizer Global Research and Development, La Jolla Labs,
10770 Science Center Drive,
San Diego, CA 92121
USA
;
data_I
_audit_creation_method     SHELXL-97
_chemical_name_systematic
;
5-Bromo-3-(indan-1-yloxy)pyridin-2-amine
;
_chemical_name_common     ?
_chemical_formula_moiety     'C14 H13 Br N2 O'
_chemical_formula_sum     'C14 H13 Br N2 O'
_chemical_formula_iupac     'C14 H13 Br N2 O'
_chemical_formula_weight     305.17
_chemical_melting_point     ?
_symmetry_cell_setting     monoclinic
_symmetry_space_group_name_H-M     'P 21/n'
_symmetry_space_group_name_Hall     '-P 2yn'
loop_
    _symmetry_equiv_pos_as_xyz
    'x, y, z'
    '-x+1/2, y+1/2, -z+1/2'
    '-x, -y, -z'
    'x-1/2, -y-1/2, z-1/2'
_cell_length_a     11.3944(18)
_cell_length_b     9.4515(15)
_cell_length_c     12.438(2)
_cell_angle_alpha     90.00
_cell_angle_beta     110.678(2)
_cell_angle_gamma     90.00
_cell_volume     1253.2(3)
_cell_formula_units_Z     4
_cell_measurement_reflns_used     9797
_cell_measurement_theta_min     2.8
_cell_measurement_theta_max     27.7
_cell_measurement_temperature     100(2)
_exptl_crystal_description     Block
_exptl_crystal_colour     colorless
_exptl_crystal_size_max     0.21
_exptl_crystal_size_mid     0.16
_exptl_crystal_size_min     0.08
_exptl_crystal_density_diffrn     1.617
_exptl_crystal_density_meas     ?
_exptl_crystal_density_method     'not measured'
_exptl_crystal_F_000     616
_exptl_absorpt_coefficient_mu     3.27
_exptl_absorpt_correction_type     multi-scan
_exptl_absorpt_process_details     '(SADABS; Bruker, 2001)'
_exptl_absorpt_correction_T_min     0.547
_exptl_absorpt_correction_T_max     0.780
_exptl_special_details
;
;
_diffrn_ambient_temperature     100(2)
_diffrn_radiation_type     MoK\a
_diffrn_radiation_wavelength     0.71073
_diffrn_radiation_source     'fine-focus sealed tube'
_diffrn_radiation_monochromator     graphite
_diffrn_measurement_device_type     'Bruker APEXII CCD'
_diffrn_measurement_method     '\f and \w'
_diffrn_reflns_number     23669
_diffrn_reflns_av_R_equivalents     0.046
_diffrn_reflns_av_sigmaI/netI     0.028
_diffrn_reflns_theta_min     2.1
_diffrn_reflns_theta_max     28.3
_diffrn_reflns_theta_full     25.0
_diffrn_measured_fraction_theta_max     0.939
_diffrn_measured_fraction_theta_full     1.000
_diffrn_reflns_limit_h_min     -15
_diffrn_reflns_limit_h_max     14
_diffrn_reflns_limit_k_min     -12
_diffrn_reflns_limit_k_max     12
_diffrn_reflns_limit_l_min     -16
_diffrn_reflns_limit_l_max     15
_refine_special_details
;
Refinement of <i>F</i>^2^ against ALL reflections. The weighted <i>R</i>-factor
<i>wR</i> and goodness of fit <i>S</i> are based on <i>F</i>^2^, conventional
<i>R</i>-factors <i>R</i> are based on <i>F</i>, with <i>F</i> set to zero for
negative <i>F</i>^2^. The threshold expression of <i>F</i>^2^ >
2\s(<i>F</i>^2^) is used only for calculating <i>R</i>-factors(gt) <i>etc</i>.
and is not relevant to the choice of reflections for refinement.
<i>R</i>-factors based on <i>F</i>^2^ are statistically about twice as large
as those based on <i>F</i>, and <i>R</i>- factors based on ALL data will be
even larger.
;
_reflns_number_total     2942
_reflns_number_gt     2595
_reflns_threshold_expression     I>2\s(I)
_refine_ls_structure_factor_coef     Fsqd
_refine_ls_matrix_type     full
_refine_ls_R_factor_all     0.029
_refine_ls_R_factor_gt     0.023
_refine_ls_wR_factor_gt     0.051
_refine_ls_wR_factor_ref     0.054
_refine_ls_goodness_of_fit_ref     1.03
_refine_ls_restrained_S_all     1.03
_refine_ls_number_reflns     2942
_refine_ls_number_parameters     163
_refine_ls_number_restraints     0
_refine_ls_hydrogen_treatment     constr
_refine_ls_weighting_scheme     calc
_refine_ls_weighting_details
         'calc w=1/[\s^2^(Fo^2^)+(0.0191P)^2^+0.7815P] where P=(Fo^2^+2Fc^2^)/3'
_atom_sites_solution_hydrogens     geom
_atom_sites_solution_primary     direct
_atom_sites_solution_secondary     difmap
_refine_ls_shift/su_max     0.001
_refine_ls_shift/su_mean     0.000
_refine_diff_density_max     0.38
_refine_diff_density_min     -0.30
_refine_ls_extinction_method     none
loop_
    _atom_type_symbol
    _atom_type_description
    _atom_type_scat_dispersion_real
    _atom_type_scat_dispersion_imag
    _atom_type_scat_source
    'C' 'C' 0.0033 0.0016
                         'International Tables Vol C Tables 4.2.6.8 and 6.1.1.4'
    'H' 'H' 0.0000 0.0000
                         'International Tables Vol C Tables 4.2.6.8 and 6.1.1.4'
    'N' 'N' 0.0061 0.0033
                         'International Tables Vol C Tables 4.2.6.8 and 6.1.1.4'
    'O' 'O' 0.0106 0.0060
                         'International Tables Vol C Tables 4.2.6.8 and 6.1.1.4'
    'Br' 'Br' -0.2901 2.4595
                         'International Tables Vol C Tables 4.2.6.8 and 6.1.1.4'
_computing_data_collection     'APEX2 (Bruker, 2007)'
_computing_cell_refinement     'SAINT (Bruker, 2007)'
_computing_data_reduction     'SAINT (Bruker, 2007)'
_computing_structure_solution     'SHELXS97 (Sheldrick, 2008)'
_computing_structure_refinement     'SHELXL97 (Sheldrick, 2008)'
_computing_molecular_graphics     'SHELXTL (Sheldrick, 2008)'
_computing_publication_material     'SHELXTL (Sheldrick, 2008)'
loop_
    _atom_site_type_symbol
    _atom_site_label
    _atom_site_fract_x
    _atom_site_fract_y
    _atom_site_fract_z
    _atom_site_U_iso_or_equiv
    _atom_site_adp_type
    _atom_site_calc_flag
    _atom_site_refinement_flags
    _atom_site_occupancy
    _atom_site_disorder_assembly
    _atom_site_disorder_group
    Br Br1 1.235622(16) 1.080477(17) 1.070416(15) 0.02063(6) Uani d . 1 . .
    O O1 0.95752(11) 0.77404(12) 0.71352(10) 0.0192(3) Uani d . 1 . .
    N N1 1.06647(13) 0.68706(14) 1.01301(12) 0.0179(3) Uani d . 1 . .
    N N2 0.95112(15) 0.56292(15) 0.84811(13) 0.0227(3) Uani d . 1 . .
    H H2NA 0.9477 0.4894 0.8903 0.027 Uiso calc R 1 . .
    H H2NB 0.9150 0.5591 0.7729 0.027 Uiso calc R 1 . .
    C C1 1.01219(16) 0.68247(17) 0.89913(14) 0.0163(3) Uani d . 1 . .
    C C2 1.01793(15) 0.79884(17) 0.82822(14) 0.0165(3) Uani d . 1 . .
    C C3 1.08206(16) 0.91835(17) 0.87805(15) 0.0171(3) Uani d . 1 . .
    H H3 1.0868 0.9979 0.8331 0.020 Uiso calc R 1 . .
    C C4 1.14048(16) 0.91900(16) 0.99797(15) 0.0161(3) Uani d . 1 . .
    C C5 1.13089(16) 0.80499(17) 1.06228(15) 0.0180(3) Uani d . 1 . .
    H H5 1.1704 0.8086 1.1435 0.022 Uiso calc R 1 . .
    C C6 0.95743(16) 0.88611(17) 0.63483(14) 0.0168(3) Uani d . 1 . .
    H H6 1.0431 0.9283 0.6559 0.020 Uiso calc R 1 . .
    C C7 0.85977(17) 1.00246(18) 0.62819(15) 0.0209(4) Uani d . 1 . .
    H H7A 0.8003 0.9696 0.6647 0.025 Uiso calc R 1 . .
    H H7B 0.9019 1.0892 0.6681 0.025 Uiso calc R 1 . .
    C C8 0.78992(16) 1.03247(17) 0.49914(15) 0.0184(3) Uani d . 1 . .
    H H8A 0.6983 1.0385 0.4815 0.022 Uiso calc R 1 . .
    H H8B 0.8193 1.1220 0.4759 0.022 Uiso calc R 1 . .
    C C9 0.82218(16) 0.90756(16) 0.43914(15) 0.0164(3) Uani d . 1 . .
    C C10 0.91601(15) 0.82524(17) 0.51553(14) 0.0163(3) Uani d . 1 . .
    C C11 0.96492(16) 0.70772(17) 0.47841(15) 0.0200(4) Uani d . 1 . .
    H H11 1.0284 0.6517 0.5316 0.024 Uiso calc R 1 . .
    C C12 0.91930(17) 0.67388(18) 0.36230(16) 0.0225(4) Uani d . 1 . .
    H H12 0.9523 0.5947 0.3353 0.027 Uiso calc R 1 . .
    C C13 0.82497(17) 0.75614(19) 0.28514(15) 0.0224(4) Uani d . 1 . .
    H H13 0.7942 0.7322 0.2059 0.027 Uiso calc R 1 . .
    C C14 0.77560(17) 0.87233(18) 0.32274(15) 0.0204(4) Uani d . 1 . .
    H H14 0.7109 0.9272 0.2699 0.025 Uiso calc R 1 . .
loop_
    _atom_site_aniso_label
    _atom_site_aniso_U_11
    _atom_site_aniso_U_22
    _atom_site_aniso_U_33
    _atom_site_aniso_U_12
    _atom_site_aniso_U_13
    _atom_site_aniso_U_23
    Br1 0.02147(10) 0.01833(9) 0.01970(10) -0.00397(7) 0.00432(7) -0.00082(6)
    O1 0.0247(7) 0.0182(6) 0.0125(6) -0.0039(5) 0.0038(5) 0.0033(4)
    N1 0.0195(7) 0.0179(7) 0.0156(7) -0.0011(6) 0.0055(6) 0.0024(5)
    N2 0.0298(9) 0.0198(7) 0.0140(7) -0.0074(6) 0.0021(6) 0.0035(6)
    C1 0.0150(8) 0.0174(7) 0.0168(8) 0.0007(6) 0.0058(7) 0.0029(6)
    C2 0.0149(8) 0.0209(8) 0.0137(8) 0.0019(6) 0.0052(6) 0.0030(6)
    C3 0.0178(8) 0.0168(8) 0.0172(9) 0.0013(6) 0.0070(7) 0.0039(6)
    C4 0.0141(8) 0.0155(7) 0.0184(8) -0.0002(6) 0.0053(7) -0.0013(6)
    C5 0.0187(9) 0.0201(8) 0.0145(8) 0.0009(7) 0.0049(7) 0.0003(6)
    C6 0.0195(9) 0.0169(7) 0.0140(8) -0.0022(6) 0.0057(7) 0.0033(6)
    C7 0.0257(10) 0.0202(8) 0.0161(9) 0.0025(7) 0.0067(7) 0.0009(7)
    C8 0.0184(9) 0.0171(8) 0.0180(9) 0.0002(6) 0.0045(7) 0.0020(6)
    C9 0.0170(8) 0.0158(7) 0.0166(8) -0.0037(6) 0.0062(7) 0.0018(6)
    C10 0.0159(8) 0.0177(8) 0.0158(8) -0.0032(6) 0.0061(7) 0.0012(6)
    C11 0.0179(9) 0.0193(8) 0.0225(9) -0.0002(7) 0.0067(7) 0.0013(7)
    C12 0.0233(9) 0.0200(8) 0.0262(10) -0.0048(7) 0.0113(8) -0.0068(7)
    C13 0.0256(10) 0.0258(9) 0.0154(9) -0.0086(7) 0.0066(7) -0.0050(7)
    C14 0.0213(9) 0.0199(8) 0.0169(9) -0.0040(7) 0.0028(7) 0.0029(7)
_geom_special_details
;
All s.u.'s (except the s.u. in the dihedral angle between two l.s. planes) are
estimated using the full covariance matrix. The cell s.u.'s are taken into
account individually in the estimation of s.u.'s in distances, angles and
torsion angles; correlations between s.u.'s in cell parameters are only used
when they are defined by crystal symmetry. An approximate (isotropic)
treatment of cell s.u.'s is used for estimating s.u.'s involving l.s. planes.
;
loop_
    _geom_bond_atom_site_label_1
    _geom_bond_atom_site_label_2
    _geom_bond_site_symmetry_2
    _geom_bond_distance
    _geom_bond_publ_flag
    Br1 C4 . 1.9044(16) ?
    O1 C2 . 1.368(2) ?
    O1 C6 . 1.4419(19) ?
    N1 C1 . 1.331(2) ?
    N1 C5 . 1.356(2) ?
    N2 C1 . 1.361(2) ?
    N2 H2NA . 0.8800 ?
    N2 H2NB . 0.8800 ?
    C1 C2 . 1.426(2) ?
    C2 C3 . 1.369(2) ?
    C3 C4 . 1.402(2) ?
    C3 H3 . 0.9500 ?
    C4 C5 . 1.369(2) ?
    C5 H5 . 0.9500 ?
    C6 C10 . 1.504(2) ?
    C6 C7 . 1.546(2) ?
    C6 H6 . 1.0000 ?
    C7 C8 . 1.545(2) ?
    C7 H7A . 0.9900 ?
    C7 H7B . 0.9900 ?
    C8 C9 . 1.510(2) ?
    C8 H8A . 0.9900 ?
    C8 H8B . 0.9900 ?
    C9 C10 . 1.391(2) ?
    C9 C14 . 1.395(2) ?
    C10 C11 . 1.393(2) ?
    C11 C12 . 1.388(3) ?
    C11 H11 . 0.9500 ?
    C12 C13 . 1.397(3) ?
    C12 H12 . 0.9500 ?
    C13 C14 . 1.388(3) ?
    C13 H13 . 0.9500 ?
    C14 H14 . 0.9500 ?
loop_
    _geom_angle_atom_site_label_1
    _geom_angle_atom_site_label_2
    _geom_angle_atom_site_label_3
    _geom_angle_site_symmetry_1
    _geom_angle_site_symmetry_3
    _geom_angle
    _geom_angle_publ_flag
    C2 O1 C6 . . 117.49(13) ?
    C1 N1 C5 . . 118.79(14) ?
    C1 N2 H2NA . . 120.0 ?
    C1 N2 H2NB . . 120.0 ?
    H2NA N2 H2NB . . 120.0 ?
    N1 C1 N2 . . 119.49(15) ?
    N1 C1 C2 . . 121.84(15) ?
    N2 C1 C2 . . 118.66(15) ?
    O1 C2 C3 . . 127.25(15) ?
    O1 C2 C1 . . 113.39(14) ?
    C3 C2 C1 . . 119.35(15) ?
    C2 C3 C4 . . 117.53(15) ?
    C2 C3 H3 . . 121.2 ?
    C4 C3 H3 . . 121.2 ?
    C5 C4 C3 . . 120.80(15) ?
    C5 C4 Br1 . . 120.25(13) ?
    C3 C4 Br1 . . 118.94(12) ?
    N1 C5 C4 . . 121.67(16) ?
    N1 C5 H5 . . 119.2 ?
    C4 C5 H5 . . 119.2 ?
    O1 C6 C10 . . 108.27(13) ?
    O1 C6 C7 . . 112.76(14) ?
    C10 C6 C7 . . 104.49(14) ?
    O1 C6 H6 . . 110.4 ?
    C10 C6 H6 . . 110.4 ?
    C7 C6 H6 . . 110.4 ?
    C8 C7 C6 . . 106.45(14) ?
    C8 C7 H7A . . 110.4 ?
    C6 C7 H7A . . 110.4 ?
    C8 C7 H7B . . 110.4 ?
    C6 C7 H7B . . 110.4 ?
    H7A C7 H7B . . 108.6 ?
    C9 C8 C7 . . 104.11(13) ?
    C9 C8 H8A . . 110.9 ?
    C7 C8 H8A . . 110.9 ?
    C9 C8 H8B . . 110.9 ?
    C7 C8 H8B . . 110.9 ?
    H8A C8 H8B . . 109.0 ?
    C10 C9 C14 . . 119.63(16) ?
    C10 C9 C8 . . 111.25(15) ?
    C14 C9 C8 . . 129.04(16) ?
    C9 C10 C11 . . 121.40(16) ?
    C9 C10 C6 . . 110.97(14) ?
    C11 C10 C6 . . 127.55(15) ?
    C12 C11 C10 . . 118.81(16) ?
    C12 C11 H11 . . 120.6 ?
    C10 C11 H11 . . 120.6 ?
    C11 C12 C13 . . 120.06(16) ?
    C11 C12 H12 . . 120.0 ?
    C13 C12 H12 . . 120.0 ?
    C14 C13 C12 . . 120.92(16) ?
    C14 C13 H13 . . 119.5 ?
    C12 C13 H13 . . 119.5 ?
    C13 C14 C9 . . 119.18(16) ?
    C13 C14 H14 . . 120.4 ?
    C9 C14 H14 . . 120.4 ?
loop_
    _geom_hbond_atom_site_label_D
    _geom_hbond_atom_site_label_H
    _geom_hbond_atom_site_label_A
    _geom_hbond_site_symmetry_A
    _geom_hbond_distance_DH
    _geom_hbond_distance_HA
    _geom_hbond_distance_DA
    _geom_hbond_angle_DHA
    N2 H2NA N1 3_767 0.88 2.10 2.975(2) 178
