# Supplementary material for: 5-Bromo-3-(indan-1-yl­oxy)pyridin-2-amine
Source: Acta Crystallogr Sect E Struct Rep Online. 2011 Feb 19;67(Pt 3):o650. doi: 10.1107/S1600536811005332 (PMC3052095; doi:10.1107/S1600536811005332)
Supplement: Supplementary file 2 [file e-67-0o650-Isup2.hkl]

#
# h,k,l, Fc-squared, Fo-squared, sigma(Fo-squared) and status flag
#
data_I
_shelx_title ' pflj186 in P2(1)/n'
_shelx_refln_list_code          4
_shelx_F_calc_maximum      210.93
_exptl_crystal_F_000       616.00
_reflns_d_resolution_high  0.7483
 
loop_
 _symmetry_equiv_pos_as_xyz
 'x, y, z'
 '-x+1/2, y+1/2, -z+1/2'
 '-x, -y, -z'
 'x-1/2, -y-1/2, z-1/2'
 
_cell_length_a    11.3944
_cell_length_b     9.4515
_cell_length_c    12.4380
_cell_angle_alpha  90.000
_cell_angle_beta  110.678
_cell_angle_gamma  90.000
 
_shelx_F_squared_multiplier     1.000
 
loop_
 _refln_index_h
 _refln_index_k
 _refln_index_l
 _refln_F_squared_calc
 _refln_F_squared_meas
 _refln_F_squared_sigma
 _refln_observed_status
   2   0   0      815.19      816.63     17.38 o
   4   0   0    11862.43    11972.47    243.04 o
   6   0   0     5335.32     5143.97     96.01 o
   8   0   0      650.57      628.70     21.17 o
  10   0   0     1972.47     1886.05     91.28 o
  12   0   0      175.22      136.16     24.13 o
  14   0   0        3.56       -2.10     25.19 o
   1   1   0     2754.25     2736.71     32.62 o
   2   1   0     1492.77     1535.43     20.54 o
   3   1   0    10386.24    10691.55    163.31 o
   4   1   0       25.44       32.86      2.51 o
   5   1   0     1751.56     1673.12     25.96 o
   6   1   0     3596.93     3677.96     53.55 o
   7   1   0     1193.15     1186.93     20.32 o
   8   1   0      401.78      432.80     11.43 o
   9   1   0     1957.85     1987.05     44.20 o
  10   1   0       91.07       87.90     10.76 o
  11   1   0     1465.82     1519.81     56.79 o
  12   1   0      231.07      235.78     20.58 o
  13   1   0      910.96      871.56     43.38 o
   0   2   0      396.69      336.15      7.54 o
   1   2   0    10611.05    10781.39    122.61 o
   2   2   0    16916.44    16850.41    255.07 o
   3   2   0    14123.45    14297.06    170.42 o
   4   2   0      714.08      629.05     10.47 o
   5   2   0     7382.54     7591.74     96.75 o
   6   2   0     1860.28     1875.67     35.10 o
   7   2   0     1532.26     1479.26     25.10 o
   8   2   0      858.07      840.42     20.89 o
   9   2   0      708.86      683.54     22.85 o
  10   2   0      308.18      301.17     17.63 o
  11   2   0      459.06      463.38     31.75 o
  12   2   0       22.09       20.68     12.80 o
  13   2   0      242.49      220.20     30.00 o
   1   3   0       42.08       37.17      2.40 o
   2   3   0        6.15       -1.34      1.42 o
   3   3   0        3.45        6.77      1.74 o
   4   3   0      957.10     1000.26     14.61 o
   5   3   0        3.19        8.13      2.24 o
   6   3   0     2243.41     2268.85     36.09 o
   7   3   0        3.52        2.70      3.35 o
   8   3   0     1481.32     1529.90     53.73 o
   9   3   0        0.59       -4.85      5.47 o
  10   3   0     1754.24     1821.05     56.57 o
  11   3   0        9.51       -0.18      8.37 o
  12   3   0      952.57     1011.84     47.60 o
  13   3   0       42.12       15.10     16.95 o
   0   4   0     1250.60     1352.91     27.89 o
   1   4   0     5045.01     4979.59     61.98 o
   2   4   0     1959.78     1942.69     24.57 o
   3   4   0    12385.17    12479.39    136.62 o
   4   4   0     1149.08     1106.27     16.98 o
   5   4   0     1399.97     1352.59     21.21 o
   6   4   0     1853.10     1981.05     32.03 o
   7   4   0     2361.17     2370.24     42.52 o
   8   4   0      237.65      263.14     10.86 o
   9   4   0     1873.57     1842.84     62.25 o
  10   4   0       63.76       72.26     11.70 o
  11   4   0      157.50      195.29     19.76 o
  12   4   0      156.62      196.35     23.15 o
  13   4   0      392.95      306.07     42.23 o
   1   5   0      489.16      507.94     10.04 o
   2   5   0       59.90       58.06      3.95 o
   3   5   0      123.89      114.40      5.19 o
   4   5   0       60.30       50.07      4.14 o
   5   5   0      881.67      825.48     16.12 o
   6   5   0      893.67      866.61     17.04 o
   7   5   0     1862.32     1924.76     36.57 o
   8   5   0       52.84       63.20      6.10 o
   9   5   0      490.13      524.13     20.39 o
  10   5   0      262.52      274.41     18.40 o
  11   5   0      474.04      458.02     26.28 o
  12   5   0       76.39       62.58     17.50 o
  13   5   0      679.07      721.51     94.45 o
   0   6   0     7047.13     7086.62    136.38 o
   1   6   0      223.97      253.22      8.83 o
   2   6   0     6973.18     7069.15     97.77 o
   3   6   0       25.53       24.90      3.58 o
   4   6   0     4346.53     4189.65     56.45 o
   5   6   0        5.84        5.61      3.25 o
   6   6   0     1651.87     1699.84     27.40 o
   7   6   0      148.60      151.19      8.63 o
   8   6   0      624.87      662.28     17.01 o
   9   6   0       35.31       25.41      7.18 o
  10   6   0     1172.56     1126.57     47.16 o
  11   6   0      275.67      238.97     23.80 o
  12   6   0      103.26      131.71     32.53 o
   1   7   0      113.59      104.09      7.44 o
   2   7   0      365.77      371.75     11.09 o
   3   7   0      401.81      398.76     10.78 o
   4   7   0      557.59      590.22     13.66 o
   5   7   0      370.25      363.39     10.58 o
   6   7   0     1132.74     1138.12     22.28 o
   7   7   0      337.77      329.57     16.22 o
   8   7   0        4.12        8.47      4.68 o
   9   7   0      636.97      685.12     23.11 o
  10   7   0      576.06      575.15     26.22 o
  11   7   0      235.58      282.83     36.18 o
   0   8   0     3995.81     3840.38     93.49 o
   1   8   0     2821.28     2845.40     47.87 o
   2   8   0       88.76       89.81      6.92 o
   3   8   0     2964.61     3053.01     47.52 o
   4   8   0      893.84      900.98     20.99 o
   5   8   0     1534.33     1524.41     27.67 o
   6   8   0     1315.53     1318.23     29.71 o
   7   8   0      263.94      273.23     12.13 o
   8   8   0      392.34      412.39     16.10 o
   9   8   0      123.47      131.05     13.04 o
  10   8   0      107.20      114.19     18.11 o
   1   9   0      608.63      609.04     16.97 o
   2   9   0       11.46       11.11      4.41 o
   3   9   0       39.03       38.43      5.73 o
   4   9   0      472.36      505.45     14.71 o
   5   9   0       46.35       46.95      6.52 o
   6   9   0      737.13      754.59     20.65 o
   7   9   0        0.01       -6.57      6.57 o
   8   9   0      904.62      970.58     26.99 o
   9   9   0       71.65      120.28     14.90 o
   0  10   0     1421.84     1383.06     40.15 o
   1  10   0     1377.68     1449.13     29.87 o
   2  10   0       10.55       11.05      5.43 o
   3  10   0     2477.34     2495.14     44.74 o
   4  10   0       68.08       79.19      7.52 o
   5  10   0      853.61      880.36     23.99 o
   6  10   0       17.03       11.71      7.15 o
   7  10   0      746.84      783.94     24.96 o
   8  10   0      112.38       98.20     39.62 o
   1  11   0        9.44       10.39      5.61 o
   2  11   0       75.40       68.30      7.79 o
   3  11   0      469.12      507.24     17.88 o
   4  11   0       77.10       65.92      8.50 o
   5  11   0       16.15        7.11      7.18 o
   6  11   0       75.57      156.90     33.58 o
   0  12   0     1500.67     1594.48     70.47 o
   1  12   0       69.52       90.60     14.19 o
   2  12   0     1064.98     1071.51     54.92 o
   3  12   0      181.12      163.07     22.22 o
   4  12   0      112.00      122.26     38.31 o
 -13   0   1      662.69      680.10     53.20 o
 -11   0   1     2573.05     2618.46    122.70 o
  -9   0   1     6468.96     6488.71    168.98 o
  -7   0   1     1328.08     1287.26     28.71 o
  -5   0   1     3427.37     3299.54     74.43 o
  -3   0   1      173.75      162.54      4.52 o
  -1   0   1     1796.60     1735.74     48.46 o
   1   0   1      217.06      188.15      6.90 o
   3   0   1        8.60        5.25      2.81 o
   5   0   1      944.16      907.21     35.84 o
   7   0   1        2.45        6.04      4.42 o
   9   0   1       59.25       77.64     10.03 o
  11   0   1      575.78      565.19     56.41 o
  13   0   1     1976.99     2138.68    112.18 o
 -14   1   1        3.35        8.60     13.63 o
 -13   1   1        0.49      -11.54     11.54 o
 -12   1   1       29.41       13.75      9.70 o
 -11   1   1       28.75       33.13      7.34 o
 -10   1   1       82.62       85.38      8.54 o
  -9   1   1       31.70       28.66      5.66 o
  -8   1   1     2345.57     2385.59     45.73 o
  -7   1   1     1280.76     1333.03     21.84 o
  -6   1   1     3368.45     3504.88     49.19 o
  -5   1   1       48.38       63.52      3.32 o
  -4   1   1     1033.92     1077.49     16.37 o
  -3   1   1    40679.82    41584.40    666.59 o
  -2   1   1     5346.35     5276.82     73.12 o
  -1   1   1     4272.90     4371.87     52.94 o
   0   1   1     1448.03     1452.95     17.78 o
   1   1   1     1010.52      989.57     13.11 o
   2   1   1     7637.45     7774.83    105.61 o
   3   1   1     2687.79     2773.60     39.45 o
   4   1   1     5156.78     5165.28     73.95 o
   5   1   1      798.89      736.86     19.43 o
   6   1   1     3826.80     3739.43     61.73 o
   7   1   1     1656.76     1642.33     39.73 o
   8   1   1     3844.13     4040.89     67.27 o
   9   1   1      360.10      368.11     14.79 o
  10   1   1     2035.93     2146.60     56.56 o
  11   1   1      443.01      423.12     26.77 o
  12   1   1      907.62      922.82     48.11 o
  13   1   1       13.73       20.21     15.86 o
 -14   2   1      602.66      642.27     87.11 o
 -13   2   1      472.77      469.20     39.56 o
 -12   2   1     1067.98     1171.82     43.30 o
 -11   2   1      428.27      478.41     25.01 o
 -10   2   1     1998.12     2078.83     49.65 o
  -9   2   1      479.66      468.54     16.28 o
  -8   2   1     2437.84     2384.34     42.84 o
  -7   2   1     1344.72     1346.04     24.48 o
  -6   2   1     5869.78     6079.42     77.03 o
  -5   2   1       87.43       62.48      3.53 o
  -4   2   1     2378.84     2261.75     28.60 o
  -3   2   1      219.30      204.65      4.73 o
  -2   2   1      932.68     1053.36     14.37 o
  -1   2   1     3539.50     3506.71     45.54 o
   0   2   1     2514.28     2511.49     31.63 o
   1   2   1     1586.26     1624.34     20.92 o
   2   2   1      577.46      619.66      9.61 o
   3   2   1     1122.81     1205.86     17.41 o
   4   2   1       97.10      111.90      4.83 o
   5   2   1       52.05       88.87      4.84 o
   6   2   1       42.34       34.74      3.74 o
   7   2   1      435.65      476.60     12.75 o
   8   2   1      744.53      760.08     17.67 o
   9   2   1        9.19       12.60      5.00 o
  10   2   1      299.19      329.99     17.98 o
  11   2   1      114.96      103.88     16.58 o
  12   2   1      213.18      196.22     31.05 o
  13   2   1       18.52       12.30     17.46 o
 -14   3   1        2.75        5.77     23.09 o
 -13   3   1        9.36       13.51     12.41 o
 -12   3   1      200.34      193.25     22.78 o
 -11   3   1        1.97        8.53      9.15 o
 -10   3   1       26.12       31.58      8.24 o
  -9   3   1      968.85     1017.18     25.47 o
  -8   3   1       94.49      111.71      7.31 o
  -7   3   1      352.32      310.32      9.52 o
  -6   3   1      704.34      726.70     13.33 o
  -5   3   1     7938.16     8141.28     98.86 o
  -4   3   1      521.43      504.70      9.30 o
  -3   3   1     2472.93     2496.05     33.54 o
  -2   3   1        1.02        0.38      1.29 o
  -1   3   1     6356.96     6427.08     72.56 o
   0   3   1       28.75       18.92      2.00 o
   1   3   1    12102.43    12041.03    144.94 o
   2   3   1      692.15      739.66     11.03 o
   3   3   1    10330.47    10691.71    126.78 o
   4   3   1     1816.54     1936.39     27.53 o
   5   3   1     8503.23     8256.15    103.76 o
   6   3   1       89.78      109.10      5.61 o
   7   3   1     4299.86     4354.21     68.75 o
   8   3   1        4.98       10.48      4.21 o
   9   3   1     1928.77     1882.17     60.14 o
  10   3   1       22.70       30.21      8.82 o
  11   3   1      582.30      612.07     30.40 o
  12   3   1      277.31      240.59     30.19 o
  13   3   1      396.70      388.83     80.81 o
 -13   4   1      385.48      450.48     33.91 o
 -12   4   1     1010.19     1083.24     43.31 o
 -11   4   1      533.43      477.72     26.51 o
 -10   4   1     1947.31     1840.36     56.74 o
  -9   4   1      468.08      470.77     18.19 o
  -8   4   1     4971.66     4860.02    109.34 o
  -7   4   1      241.80      255.82      8.79 o
  -6   4   1     1248.71     1209.30     20.04 o
  -5   4   1      322.11      324.16      7.79 o
  -4   4   1     4983.71     5002.69     62.08 o
  -3   4   1     1547.52     1580.29     22.71 o
  -2   4   1     2394.73     2333.34     29.60 o
  -1   4   1       53.74       56.63      3.15 o
   0   4   1      174.34      145.95      4.58 o
   1   4   1        1.72        2.75      1.80 o
   2   4   1     4203.95     4459.02     51.01 o
   3   4   1       14.81        7.53      1.84 o
   4   4   1      563.30      598.58     10.57 o
   5   4   1      112.54      105.16      4.95 o
   6   4   1       21.23       23.05      3.94 o
   7   4   1       46.36       44.98      6.76 o
   8   4   1      284.94      279.24     11.28 o
   9   4   1      250.53      274.31     21.33 o
  10   4   1      873.07      862.78     37.45 o
  11   4   1      280.03      281.75     23.84 o
  12   4   1      158.08      157.63     26.28 o
 -13   5   1        9.87       45.65     26.24 o
 -12   5   1      176.78      159.25     21.97 o
 -11   5   1       21.79       15.70      9.91 o
 -10   5   1        2.72       -2.34      6.25 o
  -9   5   1       21.02       17.94      5.76 o
  -8   5   1      376.95      386.72     12.76 o
  -7   5   1       41.07       37.51      5.24 o
  -6   5   1     1665.83     1647.51     28.27 o
  -5   5   1     2864.71     2899.01     44.28 o
  -4   5   1      964.50      965.70     16.75 o
  -3   5   1     1981.34     1998.24     28.23 o
  -2   5   1     6407.92     6490.98     76.93 o
  -1   5   1     1386.56     1414.77     19.20 o
   0   5   1     5110.96     5049.53     60.43 o
   1   5   1     6276.58     6311.60     76.51 o
   2   5   1     1695.32     1534.91     21.28 o
   3   5   1      720.60      696.52     12.03 o
   4   5   1     3130.18     3159.19     43.25 o
   5   5   1     2693.50     2698.79     39.85 o
   6   5   1     4030.76     4113.74     57.97 o
   7   5   1     2393.67     2350.74     38.80 o
   8   5   1     1468.08     1481.80     35.44 o
   9   5   1      393.63      403.91     18.56 o
  10   5   1      782.02      792.35     29.04 o
  11   5   1      632.07      622.16     36.46 o
  12   5   1      400.17      412.09     68.48 o
 -12   6   1       30.41        6.59     17.02 o
 -11   6   1     1116.16     1114.21     47.33 o
 -10   6   1        9.72       10.30      8.38 o
  -9   6   1     2782.14     2838.53     52.04 o
  -8   6   1       39.73       30.27      5.33 o
  -7   6   1     2612.57     2737.13     49.88 o
  -6   6   1      679.05      691.88     15.42 o
  -5   6   1     3200.65     3200.38     45.00 o
  -4   6   1      118.48      104.72      5.80 o
  -3   6   1     2327.88     2321.01     34.28 o
  -2   6   1       82.28       89.30      5.51 o
  -1   6   1     1155.61     1191.58     20.16 o
   0   6   1      195.90      206.93      9.71 o
   1   6   1      133.40      115.29      6.22 o
   2   6   1        0.25       -2.53      2.53 o
   3   6   1       68.49       66.09      4.82 o
   4   6   1      235.56      248.65      8.60 o
   5   6   1     1585.35     1690.77     26.98 o
   6   6   1      169.00      193.77      8.44 o
   7   6   1      406.48      387.07     12.39 o
   8   6   1        2.61       -3.57      5.50 o
   9   6   1      203.68      210.79     15.07 o
  10   6   1        5.43       -8.67      8.67 o
  11   6   1      662.38      636.17     31.52 o
  12   6   1        4.66       83.43     49.85 o
 -11   7   1       13.86        5.42     12.57 o
 -10   7   1       45.04       52.71     11.87 o
  -9   7   1       15.38       12.17      6.24 o
  -8   7   1      772.37      770.11     19.14 o
  -7   7   1       71.18       73.00      6.38 o
  -6   7   1      562.46      581.33     14.61 o
  -5   7   1     1235.50     1215.86     21.75 o
  -4   7   1      826.61      788.09     16.31 o
  -3   7   1       12.81       15.56      4.03 o
  -2   7   1     3534.78     3450.83     54.77 o
  -1   7   1      199.22      202.60      9.48 o
   0   7   1     5792.47     5805.14     90.71 o
   1   7   1      516.55      506.59     12.87 o
   2   7   1     2819.92     2805.72     41.94 o
   3   7   1       11.98       14.04      4.00 o
   4   7   1     2701.36     2702.06     41.21 o
   5   7   1      196.19      210.19      9.30 o
   6   7   1     2342.57     2356.42     36.46 o
   7   7   1     1020.63     1006.05     23.27 o
   8   7   1     3037.80     3035.63     58.26 o
   9   7   1       55.55       33.32      9.49 o
  10   7   1     1427.04     1510.64     45.62 o
  11   7   1      279.24      246.65     33.47 o
 -10   8   1      939.72      908.43     37.64 o
  -9   8   1      217.37      213.30     16.34 o
  -8   8   1     1027.65     1062.23     29.26 o
  -7   8   1      302.97      327.85     13.14 o
  -6   8   1     1009.98     1010.04     21.34 o
  -5   8   1      533.04      492.04     13.48 o
  -4   8   1     1148.95     1163.69     23.09 o
  -3   8   1     1267.03     1228.18     24.74 o
  -2   8   1       22.83       25.65      4.78 o
  -1   8   1     2072.54     2070.62     37.22 o
   0   8   1     1043.38     1027.18     23.49 o
   1   8   1       13.79        5.81      4.11 o
   2   8   1      130.84      128.27      7.83 o
   3   8   1      317.54      300.46     11.29 o
   4   8   1      353.09      376.80     11.69 o
   5   8   1       31.95       28.79      5.73 o
   6   8   1       16.39       25.53      5.40 o
   7   8   1       71.84       72.20      7.92 o
   8   8   1       99.27       80.52      9.78 o
   9   8   1       69.39       58.68     11.17 o
  10   8   1      111.51      110.36     19.43 o
  -9   9   1       43.11       13.54      7.84 o
  -8   9   1       21.80       24.45      7.19 o
  -7   9   1      431.69      417.58     17.02 o
  -6   9   1       68.48       66.92      8.04 o
  -5   9   1      458.88      476.98     15.30 o
  -4   9   1       94.10       91.14      7.35 o
  -3   9   1     3064.38     2963.59     47.12 o
  -2   9   1      473.27      477.83     14.89 o
  -1   9   1      334.35      315.31     12.50 o
   0   9   1       37.28       37.04      5.29 o
   1   9   1     1366.78     1378.49     27.23 o
   2   9   1      121.75      117.87      8.73 o
   3   9   1     3842.73     3886.53     59.25 o
   4   9   1      143.32      141.91     10.57 o
   5   9   1     2464.24     2462.16     42.77 o
   6   9   1        1.75        8.33      6.10 o
   7   9   1     1820.17     1902.24     38.39 o
   8   9   1      303.99      282.03     16.39 o
   9   9   1      919.13      974.72     50.04 o
  -8  10   1      632.73      627.21     30.90 o
  -7  10   1      218.43      202.34     13.47 o
  -6  10   1     1741.01     1826.94     38.89 o
  -5  10   1        3.83        5.08      7.52 o
  -4  10   1      254.31      249.32     12.99 o
  -3  10   1      183.72      177.72     10.82 o
  -2  10   1      725.32      729.18     20.21 o
  -1  10   1      225.75      208.57     11.33 o
   0  10   1      228.63      213.37     11.12 o
   1  10   1       45.25       37.65      5.91 o
   2  10   1     1061.54     1062.59     23.59 o
   3  10   1        1.15        2.57      5.02 o
   4  10   1        9.01        5.22      5.87 o
   5  10   1       57.45       59.22      8.07 o
   6  10   1        1.37        2.74      9.30 o
   7  10   1       14.72        6.37      8.29 o
  -6  11   1      299.24      301.65     25.10 o
  -5  11   1      790.12      791.51     25.04 o
  -4  11   1      135.18      123.32     10.29 o
  -3  11   1      159.53      152.11     10.77 o
  -2  11   1      694.70      721.65     20.79 o
  -1  11   1      515.52      509.79     17.43 o
   0  11   1      653.00      661.84     18.13 o
   1  11   1      402.90      371.77     14.59 o
   2  11   1     1300.97     1312.14     26.92 o
   3  11   1      463.90      482.95     17.18 o
   4  11   1      913.89      879.91     23.04 o
   5  11   1      629.02      673.17     30.33 o
   6  11   1      521.34      492.20     53.00 o
  -3  12   1      542.34      517.63     50.11 o
  -2  12   1        4.17       -4.04      9.54 o
  -1  12   1      305.39      256.98     20.22 o
   0  12   1        3.11        4.19      8.70 o
   1  12   1       53.90       40.43     12.22 o
   2  12   1       21.97       37.41     12.43 o
   3  12   1      217.58      171.29     45.59 o
   4  12   1        5.13       17.84     26.24 o
 -14   0   2      447.13      388.94     46.97 o
 -12   0   2      553.57      506.13     27.75 o
 -10   0   2       11.18       11.05      7.84 o
  -8   0   2      165.56      205.29     14.79 o
  -6   0   2      173.15      187.60      7.76 o
  -4   0   2      686.92      849.81     17.72 o
  -2   0   2     2890.68     2806.88     60.43 o
   0   0   2    17959.89    18821.66    316.09 o
   2   0   2     9883.54     9719.83    182.05 o
   4   0   2     5693.72     5393.20    152.26 o
   6   0   2     6402.57     6514.06    128.09 o
   8   0   2     5070.02     5011.41    133.43 o
  10   0   2     1321.08     1360.52     57.76 o
  12   0   2     1645.81     1637.58     90.93 o
 -14   1   2      281.10      255.62     32.38 o
 -13   1   2     1055.23     1056.33     47.99 o
 -12   1   2      407.76      412.40     25.86 o
 -11   1   2     1129.89     1147.72     33.07 o
 -10   1   2      128.59      122.59     10.48 o
  -9   1   2     2714.20     2756.43     60.42 o
  -8   1   2     1590.34     1612.09     35.38 o
  -7   1   2     5170.78     4969.43     70.79 o
  -6   1   2      760.86      736.28     13.06 o
  -5   1   2     2935.98     2927.40     42.69 o
  -4   1   2     4706.35     4773.80     60.59 o
  -3   1   2    44491.68    45677.52    552.91 o
  -2   1   2      124.15      135.57      4.57 o
  -1   1   2     7111.84     7000.95     94.67 o
   0   1   2     9888.84    10004.99    105.96 o
   1   1   2     2162.87     2234.40     27.14 o
   2   1   2     3979.01     3942.10     48.56 o
   3   1   2     5884.32     5964.01     79.85 o
   4   1   2     1584.86     1687.19     24.94 o
   5   1   2      112.91       94.44      4.93 o
   6   1   2      263.04      217.62      9.79 o
   7   1   2      447.65      444.50     11.19 o
   8   1   2        0.38       -0.90      3.79 o
   9   1   2        1.59        8.25      6.48 o
  10   1   2      112.50       96.90     11.62 o
  11   1   2       67.26       58.45     11.51 o
  12   1   2      361.81      382.54     29.52 o
  13   1   2       15.06       54.05     28.34 o
 -14   2   2       60.77       63.67     24.90 o
 -13   2   2       89.38      104.93     15.55 o
 -12   2   2        2.37       -7.15      7.15 o
 -11   2   2       18.10       20.38      6.70 o
 -10   2   2      216.87      217.94     13.77 o
  -9   2   2     1087.02     1108.17     30.15 o
  -8   2   2       53.96       54.53      5.96 o
  -7   2   2       14.41       18.74      3.22 o
  -6   2   2     2105.70     2225.97     31.26 o
  -5   2   2      738.17      710.96     14.83 o
  -4   2   2     2352.66     2371.87     32.99 o
  -3   2   2      788.87      869.82     14.14 o
  -2   2   2    10339.01    10826.90    124.78 o
  -1   2   2     6604.72     6595.07     75.23 o
   0   2   2     3216.76     3256.87     38.14 o
   1   2   2      274.46      272.17      5.05 o
   2   2   2     2479.89     2548.81     33.13 o
   3   2   2     5479.38     5478.30     66.28 o
   4   2   2     1271.85     1224.81     17.70 o
   5   2   2     6444.26     6551.13     83.22 o
   6   2   2     1722.82     1623.25     24.95 o
   7   2   2     3223.67     3108.28     48.84 o
   8   2   2      342.36      327.86     11.81 o
   9   2   2     1368.31     1384.43     36.78 o
  10   2   2      770.09      760.82     28.40 o
  11   2   2     1136.68     1192.88     51.82 o
  12   2   2       72.94       42.39     20.19 o
 -13   3   2       18.52       33.55     16.10 o
 -12   3   2      946.40     1051.25     41.42 o
 -11   3   2      238.44      218.40     16.50 o
 -10   3   2     1419.60     1451.92     38.29 o
  -9   3   2       97.03       97.91      8.60 o
  -8   3   2     2547.21     2598.69     43.60 o
  -7   3   2      104.20      111.77      6.58 o
  -6   3   2    10132.92     9950.09    128.94 o
  -5   3   2     3251.36     3652.26     48.49 o
  -4   3   2     6431.80     6377.86     78.58 o
  -3   3   2     1652.26     1801.77     25.14 o
  -2   3   2    11119.41    11242.58    132.75 o
  -1   3   2      195.89      212.01      4.69 o
   0   3   2    13868.60    14163.85    159.52 o
   1   3   2     2117.79     2212.85     28.58 o
   2   3   2     4012.87     4217.33     49.98 o
   3   3   2      195.69      200.13      5.30 o
   4   3   2      862.71      770.66     12.81 o
   5   3   2        0.75        3.12      2.24 o
   6   3   2     1195.96     1173.94     18.87 o
   7   3   2      104.05      114.82      6.45 o
   8   3   2       31.95       34.00      6.01 o
   9   3   2       27.00       30.76      7.56 o
  10   3   2      210.27      225.54     17.86 o
  11   3   2       17.74       21.13     11.38 o
  12   3   2        1.50       19.39     17.08 o
 -13   4   2      288.02      274.17     31.37 o
 -12   4   2       32.04       42.32     13.60 o
 -11   4   2       21.68       26.27      9.41 o
 -10   4   2       49.17       37.44      8.44 o
  -9   4   2        1.93        5.40      4.89 o
  -8   4   2      142.24      131.10      8.00 o
  -7   4   2       36.38       29.19      4.32 o
  -6   4   2      104.00      117.97      5.56 o
  -5   4   2      774.16      792.10     13.70 o
  -4   4   2      259.69      295.97      6.84 o
  -3   4   2      477.19      477.03      8.63 o
  -2   4   2       15.83       20.77      2.36 o
  -1   4   2      340.67      288.03      6.48 o
   0   4   2     2367.98     2432.51     36.51 o
   1   4   2     4073.55     4056.03     50.19 o
   2   4   2      862.75      907.13     14.11 o
   3   4   2     6504.35     6742.93     82.18 o
   4   4   2     1086.43     1070.27     16.85 o
   5   4   2     2144.04     2086.78     30.64 o
   6   4   2      253.96      251.53      8.29 o
   7   4   2     1760.54     1725.43     34.27 o
   8   4   2      407.78      413.20     16.05 o
   9   4   2     3284.45     3255.84     84.83 o
  10   4   2      685.64      653.26     28.71 o
  11   4   2      395.79      405.40     28.38 o
  12   4   2      557.31      589.28    106.52 o
 -13   5   2      369.44      440.25     58.25 o
 -12   5   2      322.36      269.15     39.94 o
 -11   5   2     1160.59     1201.21     40.47 o
 -10   5   2     1065.27     1058.78     32.65 o
  -9   5   2      633.43      630.78     20.82 o
  -8   5   2      790.73      789.91     23.85 o
  -7   5   2     1884.90     1861.16     30.84 o
  -6   5   2     1073.35     1115.75     21.11 o
  -5   5   2     4434.43     4374.76     56.34 o
  -4   5   2     1070.95     1050.35     17.60 o
  -3   5   2     2858.33     2793.89     34.87 o
  -2   5   2      336.06      279.23      6.91 o
  -1   5   2    10925.55    11313.88    135.23 o
   0   5   2     2097.71     2141.79     27.97 o
   1   5   2      752.14      692.37     12.33 o
   2   5   2     1858.19     1864.99     26.84 o
   3   5   2     3271.32     3436.72     44.16 o
   4   5   2      256.99      258.62      7.40 o
   5   5   2       56.73       62.19      4.56 o
   6   5   2      316.58      321.71      9.92 o
   7   5   2      167.50      181.07     10.49 o
   8   5   2        3.98        7.77      5.99 o
   9   5   2      225.67      232.81     22.38 o
  10   5   2       27.56       23.48     10.50 o
  11   5   2       34.05       22.68     11.47 o
 -12   6   2       98.20       99.27     18.30 o
 -11   6   2      178.32      147.45     15.72 o
 -10   6   2      170.40      150.87     14.06 o
  -9   6   2        0.29       -0.60      5.95 o
  -8   6   2      541.62      537.39     15.92 o
  -7   6   2      241.08      236.93     12.23 o
  -6   6   2       10.00        6.01      4.21 o
  -5   6   2       96.32       98.59      6.06 o
  -4   6   2        9.13        3.39      2.89 o
  -3   6   2       87.17       96.08      5.38 o
  -2   6   2     2795.42     2793.83     39.51 o
  -1   6   2       34.17       44.54      3.93 o
   0   6   2      607.64      548.09     11.09 o
   1   6   2      137.07      152.77      6.52 o
   2   6   2     5164.22     5171.43     72.78 o
   3   6   2        5.75       11.63      3.21 o
   4   6   2     4415.58     4416.16     61.77 o
   5   6   2       60.22       63.64      5.29 o
   6   6   2     1950.56     2047.22     34.92 o
   7   6   2       93.07       81.95      8.07 o
   8   6   2     1817.07     1860.81     41.27 o
   9   6   2        7.25       -1.92      7.33 o
  10   6   2     1738.53     1706.95     68.21 o
  11   6   2       47.61        7.88     21.36 o
 -11   7   2     1065.90     1095.13     49.71 o
 -10   7   2      150.83      136.19     12.97 o
  -9   7   2     2090.03     2098.90     51.00 o
  -8   7   2      444.18      436.64     14.77 o
  -7   7   2     1959.24     1908.18     35.48 o
  -6   7   2      623.62      684.10     16.81 o
  -5   7   2      682.56      664.82     15.30 o
  -4   7   2      166.10      169.70      7.92 o
  -3   7   2     6946.81     6839.02    100.99 o
  -2   7   2     2438.06     2418.52     40.86 o
  -1   7   2     1919.40     1876.32     31.74 o
   0   7   2      162.75      160.08     10.03 o
   1   7   2     3077.83     3191.00     52.05 o
   2   7   2     1679.67     1708.35     27.73 o
   3   7   2      383.49      384.14     10.76 o
   4   7   2       54.72       50.06      5.24 o
   5   7   2       55.31       71.01      6.08 o
   6   7   2       17.85       20.40      4.95 o
   7   7   2      431.49      425.09     16.14 o
   8   7   2       61.39       38.06      8.21 o
   9   7   2        4.87        5.54      9.77 o
  10   7   2       16.82       32.10     15.90 o
 -11   8   2        3.45      -18.89     18.89 o
 -10   8   2        9.01        9.00      7.60 o
  -9   8   2      309.80      314.08     16.30 o
  -8   8   2       39.14       46.11      6.79 o
  -7   8   2        1.45       -1.45      4.69 o
  -6   8   2      141.99      134.37      8.85 o
  -5   8   2        6.37       16.18      4.91 o
  -4   8   2      323.95      328.25     12.09 o
  -3   8   2     1071.71     1082.76     23.46 o
  -2   8   2       20.39       20.53      4.59 o
  -1   8   2      470.81      444.64     12.88 o
   0   8   2     2707.69     2681.53     43.48 o
   1   8   2     1389.60     1366.48     27.25 o
   2   8   2     1330.64     1312.39     24.84 o
   3   8   2     3406.31     3434.04     50.07 o
   4   8   2      160.88      201.83      9.62 o
   5   8   2      960.69      973.59     21.66 o
   6   8   2      635.71      669.51     19.61 o
   7   8   2     1312.31     1427.03     32.95 o
   8   8   2      166.72      144.03     12.70 o
   9   8   2      381.93      404.12     22.25 o
  10   8   2      487.44      412.44     85.53 o
 -10   9   2      598.51      595.08     41.91 o
  -9   9   2      292.56      283.04     17.24 o
  -8   9   2     1159.65     1184.83     34.48 o
  -7   9   2       38.63       27.92      7.22 o
  -6   9   2     3340.31     3333.75     62.76 o
  -5   9   2       35.51       27.12      6.46 o
  -4   9   2     3829.28     3988.67     71.24 o
  -3   9   2        4.88       12.01      5.09 o
  -2   9   2      874.34      856.11     22.13 o
  -1   9   2      356.20      327.73     12.63 o
   0   9   2     2808.97     2759.91     45.52 o
   1   9   2       97.85      102.61      7.63 o
   2   9   2      302.14      295.32     11.82 o
   3   9   2       80.45       77.53      6.94 o
   4   9   2      403.61      423.30     14.94 o
   5   9   2       10.35        8.28      5.91 o
   6   9   2       20.05       18.65      6.35 o
   7   9   2       38.33       52.06      9.00 o
   8   9   2        1.31        7.79      7.49 o
   9   9   2      255.06      279.16     64.02 o
  -8  10   2      166.68      162.62     24.84 o
  -7  10   2       35.43       11.50      7.45 o
  -6  10   2        0.24       -1.43      6.43 o
  -5  10   2      888.75      855.16     23.62 o
  -4  10   2      100.57      107.15      9.05 o
  -3  10   2      142.73      154.88     12.87 o
  -2  10   2       93.17      109.44      8.95 o
  -1  10   2     1429.07     1413.76     31.25 o
   0  10   2      595.38      583.52     16.92 o
   1  10   2     1452.93     1445.73     28.13 o
   2  10   2       30.10       21.10      5.64 o
   3  10   2      696.96      715.95     19.61 o
   4  10   2      236.22      223.84     12.64 o
   5  10   2     2201.11     2305.26     46.49 o
   6  10   2       10.46       15.33      9.88 o
   7  10   2      524.21      589.86     33.99 o
  -7  11   2      140.46      121.74     36.21 o
  -6  11   2      661.84      681.54     41.13 o
  -5  11   2      571.67      634.84     24.95 o
  -4  11   2      335.48      311.68     15.17 o
  -3  11   2     1324.02     1233.90     29.83 o
  -2  11   2      255.10      231.27     13.03 o
  -1  11   2      722.61      646.35     20.51 o
   0  11   2      824.18      825.17     22.03 o
   1  11   2       85.36       98.89      9.02 o
   2  11   2      157.47      157.43     10.29 o
   3  11   2      143.05      126.42      9.52 o
   4  11   2       55.04       40.71      7.89 o
   5  11   2       67.33       83.74     15.63 o
   6  11   2      194.17      134.86     44.08 o
  -3  12   2      118.59      103.26     24.99 o
  -2  12   2      273.18      264.70     24.58 o
  -1  12   2        0.51        2.44      9.89 o
   0  12   2      581.95      554.36     40.76 o
   1  12   2        6.27       16.51     13.99 o
   2  12   2      420.53      461.73     44.76 o
   3  12   2      135.68       98.65     48.28 o
 -13   0   3      186.46      216.01     21.01 o
 -11   0   3     3362.51     3325.51     96.45 o
  -9   0   3     2406.54     2421.77     71.01 o
  -7   0   3     6261.68     6423.53    162.56 o
  -5   0   3     1723.80     1588.95     39.29 o
  -3   0   3    28687.87    28376.54    583.29 o
  -1   0   3    19146.63    19521.75    377.67 o
   1   0   3    14418.96    14521.30    297.62 o
   3   0   3     3959.56     3562.56    107.66 o
   5   0   3     3526.14     3686.68    133.48 o
   7   0   3     3176.79     3138.56     70.18 o
   9   0   3     1590.28     1608.52     54.62 o
  11   0   3        6.49        9.57     14.23 o
  13   0   3       83.39       75.04     32.01 o
 -14   1   3      390.63      390.57     26.81 o
 -13   1   3      155.95      170.99     14.37 o
 -12   1   3     1923.27     1961.74     53.75 o
 -11   1   3      199.51      188.49     12.53 o
 -10   1   3      334.29      346.42     15.40 o
  -9   1   3      391.35      402.36     15.74 o
  -8   1   3       61.76       49.03      7.73 o
  -7   1   3      644.97      640.82     13.62 o
  -6   1   3      751.07      762.87     13.16 o
  -5   1   3      155.26      151.60      4.42 o
  -4   1   3       41.78       45.00      2.42 o
  -3   1   3      786.85      836.31     12.13 o
  -2   1   3       98.64       87.83      3.22 o
  -1   1   3     1012.80     1058.90     15.70 o
   0   1   3     2311.45     2321.98     27.23 o
   1   1   3      235.09      237.90      4.94 o
   2   1   3      726.98      727.15     10.41 o
   3   1   3     1653.15     1713.64     22.65 o
   4   1   3     1858.55     1764.46     26.65 o
   5   1   3     1978.37     1969.29     36.13 o
   6   1   3      701.83      650.30     22.32 o
   7   1   3      225.32      231.14     10.38 o
   8   1   3     2467.45     2465.93     48.25 o
   9   1   3      853.96      845.62     26.06 o
  10   1   3     4119.28     4145.51     90.00 o
  11   1   3        8.27       -5.05      9.75 o
  12   1   3      356.62      381.26     39.55 o
 -14   2   3       57.22       48.56     14.44 o
 -13   2   3      126.22      158.35     17.18 o
 -12   2   3      703.93      677.17     24.70 o
 -11   2   3      222.77      226.63     14.20 o
 -10   2   3     2036.32     1979.90     47.45 o
  -9   2   3     2890.77     2807.12     61.32 o
  -8   2   3     1369.20     1356.11     30.66 o
  -7   2   3       61.08       74.12      4.58 o
  -6   2   3    19986.39    20547.62    253.25 o
  -5   2   3     6405.61     6363.56     87.66 o
  -4   2   3     3484.03     3381.40     45.02 o
  -3   2   3     1266.27     1184.99     25.75 o
  -2   2   3     8242.21     7967.99     96.03 o
  -1   2   3     1174.04     1207.21     16.63 o
   0   2   3     8332.69     8360.25     94.90 o
   1   2   3     2599.61     2588.00     29.63 o
   2   2   3     4787.36     4767.93     55.35 o
   3   2   3     1351.11     1358.75     18.93 o
   4   2   3     5410.26     5237.10     64.50 o
   5   2   3     2461.27     2473.43     33.27 o
   6   2   3      810.66      821.49     17.07 o
   7   2   3     1660.03     1624.76     52.35 o
   8   2   3      461.24      451.23     17.74 o
   9   2   3      301.47      301.59     16.37 o
  10   2   3       50.12       66.73     13.42 o
  11   2   3        9.39        7.48     12.84 o
  12   2   3       24.75       41.79     35.05 o
 -14   3   3        8.95       11.05     14.27 o
 -13   3   3      854.94      842.63     34.80 o
 -12   3   3      140.91      146.14     15.35 o
 -11   3   3     2276.32     2283.40     63.24 o
 -10   3   3       45.29       48.27      7.54 o
  -9   3   3     1796.66     1939.36     61.81 o
  -8   3   3       48.32       36.98      5.05 o
  -7   3   3      489.81      496.95     11.31 o
  -6   3   3      334.45      336.44      7.94 o
  -5   3   3      370.31      465.95      9.27 o
  -4   3   3     1630.47     1755.01     25.26 o
  -3   3   3     2155.67     2386.93     31.25 o
  -2   3   3      291.26      333.49      6.43 o
  -1   3   3      138.77      167.30      4.14 o
   0   3   3      357.18      377.95      6.72 o
   1   3   3     3646.20     3729.87     45.27 o
   2   3   3     1186.80     1431.83     19.85 o
   3   3   3      917.86      873.82     13.14 o
   4   3   3      159.18      162.29      5.46 o
   5   3   3     2333.90     2336.87     32.05 o
   6   3   3       59.07       63.07      5.35 o
   7   3   3     4246.67     4137.77     73.69 o
   8   3   3       25.41       17.62      8.04 o
   9   3   3     1038.69     1028.74     45.52 o
  10   3   3        8.73        2.23     11.48 o
  11   3   3     1998.10     2086.54     76.56 o
  12   3   3      355.29      361.54     58.25 o
 -13   4   3        4.74        6.39     11.33 o
 -12   4   3      434.63      414.01     23.49 o
 -11   4   3      299.47      293.89     20.15 o
 -10   4   3      641.44      642.33     23.84 o
  -9   4   3     1315.05     1309.08     31.93 o
  -8   4   3     7684.67     7848.06    128.49 o
  -7   4   3     1214.84     1231.03     21.73 o
  -6   4   3     3101.05     3021.73     44.33 o
  -5   4   3     4913.81     5194.04     68.34 o
  -4   4   3     5249.60     5159.52     65.99 o
  -3   4   3      620.73      599.71     10.05 o
  -2   4   3     5121.62     5076.07     61.54 o
  -1   4   3      691.27      634.87     10.85 o
   0   4   3     9433.05     9560.98    114.02 o
   1   4   3      345.85      281.13      7.96 o
   2   4   3     3223.08     3155.40     39.57 o
   3   4   3     1323.39     1287.58     19.12 o
   4   4   3     4361.52     4407.26     55.99 o
   5   4   3     1150.40     1122.26     20.67 o
   6   4   3     1559.40     1554.60     31.83 o
   7   4   3       23.83       26.69      6.18 o
   8   4   3      424.57      444.32     17.82 o
   9   4   3       20.66       15.89      7.09 o
  10   4   3      512.22      511.01     38.63 o
  11   4   3      115.71      106.52     17.84 o
  12   4   3       16.24        8.40     32.53 o
 -13   5   3      167.47      148.18     18.96 o
 -12   5   3      597.11      578.71     27.05 o
 -11   5   3       83.75       70.02      9.91 o
 -10   5   3      726.64      722.41     29.69 o
  -9   5   3      537.59      537.86     17.60 o
  -8   5   3      901.21      894.01     25.55 o
  -7   5   3      167.66      164.67      7.86 o
  -6   5   3      144.00      127.04      6.45 o
  -5   5   3        2.12        1.27      2.59 o
  -4   5   3       56.79       58.93      4.01 o
  -3   5   3      125.11      132.00      4.48 o
  -2   5   3      491.09      557.01     10.02 o
  -1   5   3      257.66      278.15      7.97 o
   0   5   3     1709.11     1856.66     25.22 o
   1   5   3      116.62      111.86      5.04 o
   2   5   3       11.15       22.96      3.16 o
   3   5   3     1214.15     1230.40     19.39 o
   4   5   3      911.10      876.02     16.09 o
   5   5   3      143.96      129.69      7.18 o
   6   5   3     3263.05     3313.47     54.61 o
   7   5   3      661.03      610.39     20.71 o
   8   5   3      966.33      949.24     31.53 o
   9   5   3       38.86       36.64      8.73 o
  10   5   3      830.39      766.39     59.32 o
  11   5   3      187.16      116.68     30.50 o
 -12   6   3       40.36       40.44     13.60 o
 -11   6   3      638.94      670.63     26.30 o
 -10   6   3        8.31       11.84      7.50 o
  -9   6   3     1968.23     1979.88     50.41 o
  -8   6   3      125.39      124.32      9.25 o
  -7   6   3     1469.90     1518.05     29.21 o
  -6   6   3      908.83      918.40     19.76 o
  -5   6   3     6299.29     6443.81     84.79 o
  -4   6   3       99.55       99.72      5.27 o
  -3   6   3     6551.64     6590.13     77.40 o
  -2   6   3      755.54      782.73     14.74 o
  -1   6   3     4230.73     4044.44     52.51 o
   0   6   3       45.04       45.86      3.96 o
   1   6   3     3542.29     3519.51     46.48 o
   2   6   3       97.40      102.62      5.65 o
   3   6   3     4687.47     4720.99     61.47 o
   4   6   3      199.17      190.47      8.03 o
   5   6   3     1557.64     1605.37     28.67 o
   6   6   3       64.23       54.58      6.41 o
   7   6   3     1432.74     1493.17     36.82 o
   8   6   3       78.78       85.31     10.45 o
   9   6   3      247.88      260.56     17.14 o
  10   6   3        0.64       -6.90     11.33 o
 -12   7   3      596.84      737.25     69.26 o
 -11   7   3       75.07       76.98     12.40 o
 -10   7   3      279.34      275.72     24.21 o
  -9   7   3       59.20       49.70      9.09 o
  -8   7   3      514.21      498.68     18.72 o
  -7   7   3      365.28      368.24     14.13 o
  -6   7   3       50.80       38.18      6.62 o
  -5   7   3      329.54      290.91     13.54 o
  -4   7   3      234.10      230.66      9.72 o
  -3   7   3      860.53      820.32     17.72 o
  -2   7   3       37.05       35.20      4.68 o
  -1   7   3       27.52       28.44      4.13 o
   0   7   3      432.91      439.11     11.43 o
   1   7   3      248.29      261.06      9.23 o
   2   7   3       18.97       14.55      3.86 o
   3   7   3       29.31       37.23      4.59 o
   4   7   3     1087.06     1061.24     21.69 o
   5   7   3      382.18      388.36     12.32 o
   6   7   3      584.57      633.46     18.59 o
   7   7   3      281.73      244.62     15.45 o
   8   7   3      708.09      717.82     30.76 o
   9   7   3      141.68      151.25     14.52 o
  10   7   3     1441.24     1498.51     93.68 o
 -11   8   3      162.96      153.70     32.27 o
 -10   8   3      216.86      227.39     15.48 o
  -9   8   3      455.49      443.08     18.75 o
  -8   8   3      739.86      766.32     22.66 o
  -7   8   3      960.17      954.57     24.55 o
  -6   8   3     2309.53     2275.21     41.07 o
  -5   8   3      283.98      291.88     11.87 o
  -4   8   3      391.24      426.33     14.09 o
  -3   8   3     1985.48     2008.46     35.76 o
  -2   8   3     2406.70     2452.91     40.66 o
  -1   8   3      210.44      208.30      9.76 o
   0   8   3     1433.06     1441.67     27.06 o
   1   8   3     2090.27     2067.34     35.46 o
   2   8   3     1134.33     1172.30     21.92 o
   3   8   3      518.41      547.57     13.84 o
   4   8   3     3257.09     3230.97     63.92 o
   5   8   3     1307.29     1329.35     26.66 o
   6   8   3      274.67      298.44     14.70 o
   7   8   3      585.74      600.63     23.62 o
   8   8   3      433.85      510.18     24.41 o
   9   8   3      178.52      142.66     20.00 o
 -10   9   3        0.41        2.56     19.43 o
  -9   9   3      557.22      620.14     23.36 o
  -8   9   3       27.24       24.20      8.35 o
  -7   9   3      129.81      118.76     11.59 o
  -6   9   3      141.73      122.58     10.31 o
  -5   9   3       60.91       75.64      8.60 o
  -4   9   3       45.11       46.84      6.31 o
  -3   9   3      147.15      143.61      9.08 o
  -2   9   3       19.21       15.82      4.98 o
  -1   9   3      106.88       86.94      7.48 o
   0   9   3      329.10      333.91     12.58 o
   1   9   3       15.77       10.97      5.67 o
   2   9   3       33.39       31.15      5.32 o
   3   9   3      142.65      153.97      9.63 o
   4   9   3        0.35        2.86      5.71 o
   5   9   3      510.41      505.95     17.23 o
   6   9   3       22.66       34.07      8.13 o
   7   9   3     1179.86     1195.19     35.00 o
   8   9   3       71.06        9.97     30.96 o
  -8  10   3      521.88      564.99     65.22 o
  -7  10   3      362.13      384.40     19.80 o
  -6  10   3     1393.45     1440.43     43.67 o
  -5  10   3       10.14       16.34      6.24 o
  -4  10   3      909.58      877.84     22.34 o
  -3  10   3      235.66      228.56     12.07 o
  -2  10   3      652.84      634.70     18.11 o
  -1  10   3      226.89      207.84     11.49 o
   0  10   3     1651.24     1649.18     33.17 o
   1  10   3      116.30      105.32      8.53 o
   2  10   3     2047.41     2108.02     38.88 o
   3  10   3        7.43        3.16      5.25 o
   4  10   3      831.46      839.06     22.79 o
   5  10   3      191.25      185.82     17.12 o
   6  10   3     1593.43     1604.09     56.07 o
  -6  11   3      362.82      391.36     39.73 o
  -5  11   3       42.57       26.60      7.75 o
  -4  11   3        6.15       -3.28      6.71 o
  -3  11   3       26.87       22.51      6.93 o
  -2  11   3       80.12       70.77      8.42 o
  -1  11   3       45.50       50.73      7.84 o
   0  11   3       34.89       39.16      7.49 o
   1  11   3       63.05       60.03      8.93 o
   2  11   3      556.66      550.15     17.94 o
   3  11   3      154.10      147.09     10.88 o
   4  11   3       30.17       22.76      9.85 o
  -3  12   3     1201.74     1127.63     64.31 o
  -2  12   3      221.18      209.80     22.25 o
  -1  12   3     1094.44     1108.02     45.80 o
   0  12   3       77.54       66.72     18.65 o
   1  12   3      543.53      606.25    110.46 o
   2  12   3       66.11       54.57     27.81 o
 -14   0   4      553.87      573.68     42.64 o
 -12   0   4     1688.74     1710.52     58.81 o
 -10   0   4     3084.28     3100.17     94.08 o
  -8   0   4     2074.82     2041.07     59.80 o
  -6   0   4     4082.73     4064.16     82.92 o
  -4   0   4     2246.26     2204.59     50.92 o
  -2   0   4      644.56      621.32     16.43 o
   0   0   4      330.58      308.12      9.62 o
   2   0   4     2053.91     2194.06     46.00 o
   4   0   4        2.73        1.72      3.37 o
   6   0   4      565.18      540.27     20.78 o
   8   0   4       13.52        7.86      8.00 o
  10   0   4     1187.67     1155.32     45.59 o
  12   0   4      198.42      157.42     38.31 o
 -14   1   4      333.94      310.46     19.74 o
 -13   1   4      100.83       92.98     11.75 o
 -12   1   4      219.51      225.50     14.40 o
 -11   1   4      197.27      194.16     13.52 o
 -10   1   4      420.09      430.12     18.43 o
  -9   1   4     1263.72     1256.27     29.84 o
  -8   1   4        5.69       16.71      4.46 o
  -7   1   4      964.10      891.57     21.63 o
  -6   1   4      809.13      793.81     13.63 o
  -5   1   4     5173.53     5033.02     73.54 o
  -4   1   4     3378.80     3371.43     45.19 o
  -3   1   4     4222.97     4275.19     53.81 o
  -2   1   4     1183.41     1137.52     17.52 o
  -1   1   4    10487.76    10565.30    136.87 o
   0   1   4      699.60      629.08      9.40 o
   1   1   4    11044.26    11025.23    141.81 o
   2   1   4     1051.93     1066.02     16.45 o
   3   1   4     3708.31     3673.77     47.94 o
   4   1   4     2781.24     2777.98     39.99 o
   5   1   4     2885.13     2646.29     69.13 o
   6   1   4      405.91      371.31     14.38 o
   7   1   4     1287.06     1317.79     37.87 o
   8   1   4      608.25      590.94     18.42 o
   9   1   4     1086.01     1160.13     31.12 o
  10   1   4      233.31      245.26     15.45 o
  11   1   4      460.24      454.02     27.96 o
  12   1   4      328.07      372.56     57.20 o
 -14   2   4      743.09      742.36     37.88 o
 -13   2   4      370.09      399.04     20.31 o
 -12   2   4      251.50      224.42     16.13 o
 -11   2   4      347.38      352.49     17.96 o
 -10   2   4      674.22      670.89     20.44 o
  -9   2   4     2223.88     2170.10     45.44 o
  -8   2   4      555.33      531.24     16.04 o
  -7   2   4     2138.99     2093.35     38.76 o
  -6   2   4      682.44      695.99     13.89 o
  -5   2   4      349.73      325.12      7.24 o
  -4   2   4     2663.53     2653.54     33.63 o
  -3   2   4     6494.70     6793.48     98.71 o
  -2   2   4      849.74      905.43     14.83 o
  -1   2   4      626.90      641.88     10.94 o
   0   2   4     3066.68     3183.87     40.61 o
   1   2   4        4.32        2.18      1.26 o
   2   2   4      441.50      482.95      8.36 o
   3   2   4      626.43      685.94     10.99 o
   4   2   4     1632.33     1777.69     27.19 o
   5   2   4      803.21      792.61     17.72 o
   6   2   4       44.82       62.57      5.66 o
   7   2   4     1286.25     1274.01     45.57 o
   8   2   4     1290.68     1285.31     40.47 o
   9   2   4      167.64      174.93     12.48 o
  10   2   4      182.02      188.30     22.15 o
  11   2   4      847.62      878.74     38.95 o
  12   2   4      102.43       22.56     30.96 o
 -14   3   4       95.11       80.92     15.48 o
 -13   3   4      128.77      108.39     14.57 o
 -12   3   4      407.30      433.07     22.16 o
 -11   3   4      480.99      480.07     20.86 o
 -10   3   4       10.29        0.79      5.93 o
  -9   3   4      186.61      190.22     11.20 o
  -8   3   4     4091.49     4061.64     76.69 o
  -7   3   4      447.17      442.84     12.61 o
  -6   3   4      154.71      131.75      6.27 o
  -5   3   4     1040.71     1090.40     16.97 o
  -4   3   4     2556.60     2400.63     33.01 o
  -3   3   4       20.71       19.34      1.89 o
  -2   3   4     6539.23     6349.39     79.67 o
  -1   3   4       21.88       18.31      2.24 o
   0   3   4     8483.60     8478.58     94.20 o
   1   3   4      165.97      176.89      4.48 o
   2   3   4    15987.11    16735.11    189.72 o
   3   3   4      569.44      576.45     10.25 o
   4   3   4     3574.15     3479.93     47.52 o
   5   3   4        9.15       10.53      3.68 o
   6   3   4     4284.89     4191.80     70.02 o
   7   3   4        3.26        6.92      4.76 o
   8   3   4      606.98      571.10     30.53 o
   9   3   4        2.39       -5.71      5.71 o
  10   3   4     1402.23     1301.89     54.19 o
  11   3   4        7.52       -5.41     13.47 o
 -13   4   4      314.63      361.25     32.46 o
 -12   4   4       39.05       44.84     10.91 o
 -11   4   4     1706.85     1624.87     45.33 o
 -10   4   4       26.81       28.44      7.52 o
  -9   4   4     1162.80     1135.53     30.19 o
  -8   4   4        7.36        7.49      4.51 o
  -7   4   4     1378.28     1393.84     25.51 o
  -6   4   4      365.90      364.78      9.19 o
  -5   4   4     3064.37     3061.10     40.34 o
  -4   4   4     3884.63     4015.88     50.94 o
  -3   4   4      557.03      510.76      9.03 o
  -2   4   4        2.54        2.57      1.61 o
  -1   4   4     5647.78     6085.65     76.51 o
   0   4   4     1038.96     1102.11     15.74 o
   1   4   4        4.78        7.49      1.82 o
   2   4   4       63.43       71.64      3.71 o
   3   4   4      180.04      181.08      6.16 o
   4   4   4        7.88        5.79      2.87 o
   5   4   4      679.21      678.08     17.21 o
   6   4   4        5.36        8.99      4.58 o
   7   4   4       39.89       45.45      7.17 o
   8   4   4      493.40      491.67     18.95 o
   9   4   4     1021.21      966.27     49.10 o
  10   4   4        4.42        3.87     10.96 o
  11   4   4      198.47      180.09     29.04 o
 -13   5   4       13.47       12.23      9.93 o
 -12   5   4       20.68       26.23     10.65 o
 -11   5   4     1021.91      934.88     35.04 o
 -10   5   4       36.51       37.36      7.85 o
  -9   5   4        8.12        9.80      5.66 o
  -8   5   4      349.98      337.69     12.60 o
  -7   5   4       34.72       32.04      4.75 o
  -6   5   4     1927.80     1940.42     29.31 o
  -5   5   4     1690.39     1606.67     32.14 o
  -4   5   4      803.21      828.73     13.94 o
  -3   5   4     5109.43     5101.14     60.13 o
  -2   5   4     2602.58     2531.91     31.89 o
  -1   5   4     3148.64     3108.27     39.33 o
   0   5   4     2974.80     3067.35     38.94 o
   1   5   4     4232.93     4312.72     52.68 o
   2   5   4     1502.68     1498.25     22.88 o
   3   5   4     2427.18     2468.76     38.30 o
   4   5   4     2475.55     2550.56     38.48 o
   5   5   4     2178.85     2264.27     41.74 o
   6   5   4     1254.95     1268.52     29.55 o
   7   5   4     2140.53     2187.68     48.69 o
   8   5   4      669.22      636.35     22.83 o
   9   5   4      377.41      364.93     20.29 o
  10   5   4      553.67      501.01     39.82 o
 -12   6   4      790.65      847.12     37.58 o
 -11   6   4        0.13       -1.91      6.36 o
 -10   6   4      929.36      948.04     28.55 o
  -9   6   4        0.87       -1.57      6.00 o
  -8   6   4      676.13      672.03     20.54 o
  -7   6   4      646.56      676.26     17.35 o
  -6   6   4     5229.27     5248.35     75.25 o
  -5   6   4      200.37      192.35      7.59 o
  -4   6   4     1793.40     1928.36     27.16 o
  -3   6   4      525.00      519.21     11.24 o
  -2   6   4      291.83      291.57      8.09 o
  -1   6   4       40.55       53.79      4.12 o
   0   6   4       69.91       72.23      4.55 o
   1   6   4        8.33       13.38      3.03 o
   2   6   4       49.46       36.77      3.87 o
   3   6   4      352.24      343.90      9.55 o
   4   6   4       23.01       23.99      4.19 o
   5   6   4       51.19       48.04      6.54 o
   6   6   4        6.73        8.57      5.75 o
   7   6   4       95.31      113.18     11.07 o
   8   6   4     1309.80     1240.11     34.89 o
   9   6   4        7.76       10.31      9.00 o
  10   6   4      520.15      512.67    106.00 o
 -12   7   4        3.45       12.42     15.77 o
 -11   7   4      461.55      456.03     23.38 o
 -10   7   4       12.55        2.41      7.60 o
  -9   7   4      565.64      544.34     23.46 o
  -8   7   4      201.15      205.08     12.95 o
  -7   7   4      208.49      220.47     11.44 o
  -6   7   4      482.48      474.47     18.36 o
  -5   7   4     2777.64     2747.17     41.62 o
  -4   7   4      202.21      176.06      7.46 o
  -3   7   4     3079.32     3011.59     44.44 o
  -2   7   4      322.75      329.11     10.15 o
  -1   7   4     5192.65     5219.47     69.64 o
   0   7   4     1440.34     1445.91     24.03 o
   1   7   4     4126.46     4230.55     56.73 o
   2   7   4       70.39       77.32      5.45 o
   3   7   4     1691.96     1806.26     31.43 o
   4   7   4      152.97      160.64      8.97 o
   5   7   4     2332.76     2377.34     57.01 o
   6   7   4      165.74      162.94     11.47 o
   7   7   4     1705.91     1701.49     42.01 o
   8   7   4        4.63        8.26      8.73 o
   9   7   4     1155.77     1119.59     36.70 o
 -11   8   4      645.38      710.49     69.79 o
 -10   8   4      159.82      136.83     15.00 o
  -9   8   4      734.98      724.36     24.42 o
  -8   8   4      374.58      369.16     17.47 o
  -7   8   4     1213.05     1194.12     36.75 o
  -6   8   4      137.46      127.55      9.32 o
  -5   8   4      544.38      495.94     15.56 o
  -4   8   4     1371.57     1275.54     27.00 o
  -3   8   4      233.60      237.40     10.68 o
  -2   8   4      147.35      151.30      8.62 o
  -1   8   4      187.30      200.54      9.88 o
   0   8   4        4.74        3.64      4.27 o
   1   8   4        2.23        8.71      3.80 o
   2   8   4       25.44       18.10      4.36 o
   3   8   4      236.93      243.26     10.26 o
   4   8   4       32.15       35.47      7.52 o
   5   8   4      244.19      246.26     15.74 o
   6   8   4       69.80       57.51      8.68 o
   7   8   4      287.27      327.94     18.97 o
   8   8   4       80.49       69.38     11.25 o
 -10   9   4      239.73      261.32     43.55 o
  -9   9   4       45.65       52.78     10.07 o
  -8   9   4      462.75      454.13     20.32 o
  -7   9   4      105.15      103.46     10.67 o
  -6   9   4     1199.52     1220.15     34.76 o
  -5   9   4       48.29       52.13      7.47 o
  -4   9   4     1741.16     1693.05     34.14 o
  -3   9   4      108.35      108.84      8.46 o
  -2   9   4     2898.88     2965.28     58.00 o
  -1   9   4      584.41      595.78     18.74 o
   0   9   4     2442.77     2541.31     44.20 o
   1   9   4       90.32       63.83      7.59 o
   2   9   4     3523.89     3549.96     59.23 o
   3   9   4      229.46      227.58     11.65 o
   4   9   4     2232.52     2307.62     45.25 o
   5   9   4       87.52       90.24     10.02 o
   6   9   4      409.88      424.94     21.48 o
   7   9   4       77.57       65.68     12.30 o
  -8  10   4       47.01       66.76     17.06 o
  -7  10   4      763.13      693.31     31.90 o
  -6  10   4      104.20       78.92     10.67 o
  -5  10   4       59.08       46.01      9.49 o
  -4  10   4       79.70       67.61      8.64 o
  -3  10   4     1247.63     1185.50     30.73 o
  -2  10   4      543.08      549.18     17.49 o
  -1  10   4        3.59        3.88      5.75 o
   0  10   4       62.37       36.92      7.20 o
   1  10   4        6.69        4.44      5.91 o
   2  10   4      107.97       88.47      8.53 o
   3  10   4        4.05       -2.20      7.10 o
   4  10   4       45.82       37.95      8.97 o
   5  10   4      630.99      648.80     25.42 o
   6  10   4      227.59      259.74     50.37 o
  -5  11   4      148.72      136.40     12.75 o
  -4  11   4      572.80      596.51     26.09 o
  -3  11   4      743.80      732.34     24.42 o
  -2  11   4      678.04      685.06     23.34 o
  -1  11   4     1009.32      955.46     33.33 o
   0  11   4      570.28      581.22     24.62 o
   1  11   4     1315.77     1411.72     34.97 o
   2  11   4      572.03      582.95     21.49 o
   3  11   4     1011.93     1078.81     51.82 o
   4  11   4      352.44      391.83     55.36 o
  -3  12   4       58.09       56.57     20.55 o
  -2  12   4       28.28       33.40     19.48 o
 -13   0   5       36.94       42.33     15.58 o
 -11   0   5       12.46        9.17      9.09 o
  -9   0   5      169.36      195.40     13.35 o
  -7   0   5     1407.24     1393.86     42.96 o
  -5   0   5     1075.75     1016.37     33.31 o
  -3   0   5     2894.14     2752.83     61.60 o
  -1   0   5     1873.24     1715.35     35.54 o
   1   0   5    10384.73    10837.61    226.08 o
   3   0   5     3101.29     2711.43     87.69 o
   5   0   5     9364.07     9396.00    246.71 o
   7   0   5     8794.21     8969.93    229.22 o
   9   0   5     2038.67     1982.43     65.63 o
  11   0   5      753.06      862.73     40.67 o
 -15   1   5      149.91      138.53     37.78 o
 -14   1   5      540.36      521.32     24.99 o
 -13   1   5      564.09      601.80     23.54 o
 -12   1   5     1579.12     1560.95     40.75 o
 -11   1   5      553.28      553.26     21.86 o
 -10   1   5     1645.23     1640.01     37.62 o
  -9   1   5     1699.20     1711.77     37.54 o
  -8   1   5     2121.51     2098.80     40.37 o
  -7   1   5     1011.86      966.31     21.32 o
  -6   1   5    11580.82    11658.77    166.20 o
  -5   1   5     2328.62     2270.95     35.88 o
  -4   1   5     3232.70     3099.33     43.86 o
  -3   1   5      294.90      280.86      6.49 o
  -2   1   5     5619.21     5516.90     77.03 o
  -1   1   5      865.79      809.55     13.84 o
   0   1   5     4064.71     4091.83     53.45 o
   1   1   5     4521.63     4928.87     71.66 o
   2   1   5     2584.18     2556.97     38.78 o
   3   1   5       40.17       67.88      4.67 o
   4   1   5     1591.19     1565.18     27.74 o
   5   1   5      887.35      815.71     21.45 o
   6   1   5      407.03      385.54     17.57 o
   7   1   5      479.88      475.02     16.05 o
   8   1   5      412.65      406.70     16.87 o
   9   1   5       51.81       61.56      9.00 o
  10   1   5      469.23      459.33     22.50 o
  11   1   5        1.15        0.40     11.19 o
 -14   2   5      391.76      372.32     23.39 o
 -13   2   5        9.72        3.89      8.27 o
 -12   2   5      106.44      114.35     12.19 o
 -11   2   5       40.91       33.03      7.57 o
 -10   2   5       36.38       39.75      7.02 o
  -9   2   5      175.57      158.69     10.62 o
  -8   2   5      179.81      170.74      9.13 o
  -7   2   5       37.98       51.85      4.49 o
  -6   2   5     1541.29     1554.35     26.65 o
  -5   2   5      417.70      412.45      7.87 o
  -4   2   5     2124.37     2072.36     31.78 o
  -3   2   5     3712.14     3750.48     51.88 o
  -2   2   5     3739.21     3685.64     52.77 o
  -1   2   5     2031.17     2010.83     27.29 o
   0   2   5     2386.90     2306.88     30.04 o
   1   2   5       66.36      106.96      4.04 o
   2   2   5     5173.76     5157.09     64.88 o
   3   2   5     3396.00     3535.58     51.20 o
   4   2   5     5297.61     5480.94     82.21 o
   5   2   5      757.45      722.21     16.75 o
   6   2   5     3049.41     2869.01     65.89 o
   7   2   5     2361.46     2249.71     64.41 o
   8   2   5     1734.55     1669.15     45.54 o
   9   2   5      579.18      606.19     21.83 o
  10   2   5     1668.90     1716.20     57.38 o
  11   2   5      153.38      177.53     24.53 o
 -14   3   5       39.39       42.63     14.77 o
 -13   3   5      858.79      885.91     36.32 o
 -12   3   5        6.78       18.62      8.09 o
 -11   3   5     2161.58     2109.75     54.00 o
 -10   3   5      609.64      618.96     20.72 o
  -9   3   5     6667.59     6645.37    127.15 o
  -8   3   5      402.28      375.90     14.07 o
  -7   3   5     6035.31     5810.44     94.50 o
  -6   3   5      200.14      233.17      7.63 o
  -5   3   5     2059.19     2005.37     28.14 o
  -4   3   5      518.21      620.72     13.02 o
  -3   3   5    11004.24    11242.03    158.35 o
  -2   3   5       29.19       40.15      2.89 o
  -1   3   5      796.12      657.94     11.04 o
   0   3   5      139.40      152.59      5.01 o
   1   3   5     2264.08     2227.93     27.24 o
   2   3   5       41.98       43.61      3.03 o
   3   3   5     1458.45     1534.03     25.24 o
   4   3   5     1137.25     1129.77     21.85 o
   5   3   5      105.40      121.21      7.83 o
   6   3   5      539.35      520.14     16.54 o
   7   3   5      783.72      755.25     26.23 o
   8   3   5       25.24       25.33      6.48 o
   9   3   5      139.26      128.67     11.98 o
  10   3   5       40.87       39.40     13.61 o
  11   3   5      146.09      113.34     45.13 o
 -14   4   5        1.49       -7.35     23.09 o
 -13   4   5      306.67      283.87     22.29 o
 -12   4   5      442.28      418.90     21.58 o
 -11   4   5       15.47       17.96      7.14 o
 -10   4   5        0.71        1.89      6.41 o
  -9   4   5      284.19      276.66     12.87 o
  -8   4   5     1276.71     1259.23     29.22 o
  -7   4   5      360.29      375.99     12.02 o
  -6   4   5     1586.15     1619.65     31.76 o
  -5   4   5      367.98      383.39      9.15 o
  -4   4   5      882.98      838.81     14.02 o
  -3   4   5      610.14      625.29     11.59 o
  -2   4   5     2561.61     2650.97     35.31 o
  -1   4   5     2465.60     2461.88     34.02 o
   0   4   5     3647.51     3583.80     44.66 o
   1   4   5      601.76      567.20      9.71 o
   2   4   5     2767.55     2654.04     38.04 o
   3   4   5     1247.82     1249.05     23.13 o
   4   4   5     3596.47     3576.69     60.23 o
   5   4   5      210.57      225.05     10.58 o
   6   4   5     1175.11     1140.77     27.09 o
   7   4   5      897.33      844.80     23.34 o
   8   4   5     1818.87     1792.92     63.90 o
   9   4   5      587.84      547.83     24.08 o
  10   4   5     1104.84     1140.96     46.74 o
 -13   5   5      305.44      346.03     24.76 o
 -12   5   5     1856.01     1904.35     57.91 o
 -11   5   5      743.20      712.53     26.53 o
 -10   5   5      380.04      374.99     17.56 o
  -9   5   5     2247.95     2224.89     50.52 o
  -8   5   5     6152.05     6307.75    104.65 o
  -7   5   5       37.85       33.85      4.96 o
  -6   5   5     1013.82      963.88     19.62 o
  -5   5   5      675.89      638.13     12.86 o
  -4   5   5     4436.76     4310.97     68.92 o
  -3   5   5      438.99      444.08     11.23 o
  -2   5   5     1345.83     1265.99     20.27 o
  -1   5   5      159.65      148.41      5.39 o
   0   5   5      671.91      666.44     11.59 o
   1   5   5     1012.13     1047.12     16.54 o
   2   5   5      586.63      618.96     14.58 o
   3   5   5      118.18      110.29      6.18 o
   4   5   5      593.29      573.05     15.66 o
   5   5   5        7.18        7.58      5.70 o
   6   5   5        0.52        7.99      5.27 o
   7   5   5        0.34       -5.57      5.57 o
   8   5   5       38.27       23.93      8.66 o
   9   5   5       83.08       67.56     11.55 o
  10   5   5       53.26       18.89     20.99 o
 -13   6   5       80.43       75.04     25.71 o
 -12   6   5       33.54       29.64     13.53 o
 -11   6   5       21.28       23.98      8.32 o
 -10   6   5      281.91      219.27     16.95 o
  -9   6   5      561.20      556.12     21.32 o
  -8   6   5        6.88       13.53      5.27 o
  -7   6   5      193.85      203.91      9.72 o
  -6   6   5       39.56       31.49      5.16 o
  -5   6   5      865.68      855.23     17.54 o
  -4   6   5      425.48      447.52     13.33 o
  -3   6   5     2830.63     2823.18     38.06 o
  -2   6   5      115.94      128.36      5.50 o
  -1   6   5     1176.28     1103.38     18.30 o
   0   6   5      157.80      150.31      5.89 o
   1   6   5     2493.74     2403.92     35.90 o
   2   6   5      104.58      111.69      6.27 o
   3   6   5     3781.62     3786.62     60.12 o
   4   6   5        2.05       -0.34      4.27 o
   5   6   5     1733.55     1770.04     37.84 o
   6   6   5       31.42       48.76      8.01 o
   7   6   5     3269.73     3315.50     69.11 o
   8   6   5      325.54      299.01     19.45 o
   9   6   5      883.46      930.61     41.85 o
 -12   7   5      863.12      929.60     92.88 o
 -11   7   5      219.54      242.51     16.44 o
 -10   7   5     2054.92     2101.68     50.02 o
  -9   7   5     1011.28      964.60     28.73 o
  -8   7   5      430.55      423.34     24.01 o
  -7   7   5       59.61       70.98      7.44 o
  -6   7   5     3237.74     3212.43     52.70 o
  -5   7   5      316.20      330.94     11.42 o
  -4   7   5      438.91      422.05     12.04 o
  -3   7   5      746.25      737.22     16.22 o
  -2   7   5     2285.74     2209.26     34.33 o
  -1   7   5      465.86      446.49     11.41 o
   0   7   5     1258.80     1327.62     23.19 o
   1   7   5      517.03      535.51     12.90 o
   2   7   5       44.74       53.65      5.64 o
   3   7   5      534.06      475.21     14.26 o
   4   7   5      600.64      620.83     18.76 o
   5   7   5       74.38       84.82      8.85 o
   6   7   5       64.25       42.55      8.07 o
   7   7   5        0.43       -3.47      7.38 o
   8   7   5        2.33        1.92      9.53 o
   9   7   5       29.34        7.35     19.42 o
 -11   8   5       57.81       47.75     26.76 o
 -10   8   5       28.62       25.15     10.25 o
  -9   8   5        0.68       -1.92      7.58 o
  -8   8   5       88.26       85.51     10.12 o
  -7   8   5      356.22      342.05     14.81 o
  -6   8   5      220.60      178.80     11.04 o
  -5   8   5      202.81      173.93      9.68 o
  -4   8   5      226.74      209.59     11.04 o
  -3   8   5      159.65      145.22      9.38 o
  -2   8   5      669.67      660.68     18.04 o
  -1   8   5      954.04      904.30     21.96 o
   0   8   5      646.66      680.12     22.62 o
   1   8   5     1308.85     1253.96     27.23 o
   2   8   5     1047.63     1044.61     24.32 o
   3   8   5       86.24      110.43      8.65 o
   4   8   5     2049.54     2033.72     43.14 o
   5   8   5      268.69      282.87     15.00 o
   6   8   5     1415.13     1444.66     35.53 o
   7   8   5      370.13      415.29     21.57 o
  -9   9   5     1221.50     1174.00     43.32 o
  -8   9   5       35.28       28.80      8.30 o
  -7   9   5     1214.75     1223.47     30.85 o
  -6   9   5      122.61      118.26     11.85 o
  -5   9   5     1587.48     1625.57     40.32 o
  -4   9   5        0.94        1.69      5.70 o
  -3   9   5     1075.25     1116.71     30.92 o
  -2   9   5       60.40       58.60      7.18 o
  -1   9   5      387.45      372.58     15.02 o
   0   9   5      141.07      133.22     10.19 o
   1   9   5     1386.86     1333.69     31.47 o
   2   9   5       11.01       16.23      5.91 o
   3   9   5      130.99      154.20     11.04 o
   4   9   5       15.64       -2.86      7.98 o
   5   9   5      161.83      150.24     14.57 o
   6   9   5       69.58       47.37      9.56 o
   7   9   5        1.98        9.97     17.84 o
  -8  10   5       56.11       41.29     29.39 o
  -7  10   5       12.30       21.98      9.84 o
  -6  10   5      247.65      237.50     16.73 o
  -5  10   5      123.13      122.31     14.90 o
  -4  10   5      366.62      343.28     16.99 o
  -3  10   5      131.64      115.96      9.91 o
  -2  10   5      436.75      463.34     20.69 o
  -1  10   5      181.89      186.10     12.95 o
   0  10   5      670.28      675.64     22.10 o
   1  10   5       54.08       38.83      8.93 o
   2  10   5      893.56      941.55     24.81 o
   3  10   5        4.96        8.69      7.98 o
   4  10   5     1234.29     1277.08     37.37 o
   5  10   5      109.63       53.00     33.58 o
  -6  11   5      922.81      790.25     90.78 o
  -5  11   5       91.02       95.27     17.44 o
  -4  11   5      196.13      149.37     13.64 o
  -3  11   5      298.88      274.59     17.07 o
  -2  11   5       92.12       81.46     11.90 o
  -1  11   5      700.15      674.47     24.89 o
   0  11   5       41.10       50.69      9.25 o
   1  11   5      122.28      128.73     11.28 o
   2  11   5      114.89      132.54     19.45 o
   3  11   5      247.50      182.61     38.31 o
 -14   0   6     1048.49     1074.79     51.50 o
 -12   0   6     1633.85     1615.84     62.21 o
 -10   0   6     1853.34     1854.19     51.39 o
  -8   0   6     4318.15     4212.14    112.50 o
  -6   0   6     2086.78     2029.15     45.42 o
  -4   0   6     9632.19     9629.79    203.65 o
  -2   0   6    19514.99    20337.90    420.80 o
   2   0   6     3210.32     3011.28     79.99 o
   4   0   6      417.61      364.19     28.94 o
   6   0   6      312.38      324.87     20.63 o
   8   0   6     1046.39     1008.32     40.48 o
  10   0   6        1.03       -9.51     10.32 o
 -14   1   6       20.27       16.23     10.19 o
 -13   1   6      268.12      269.58     18.38 o
 -12   1   6      188.62      187.95     14.80 o
 -11   1   6       91.56      104.98     10.38 o
 -10   1   6        6.42        8.10      5.69 o
  -9   1   6        4.63        2.96      4.52 o
  -8   1   6        1.92       -0.41      3.83 o
  -7   1   6      224.79      221.29      8.69 o
  -6   1   6      784.92      819.48     16.12 o
  -5   1   6      159.35      167.91      5.62 o
  -4   1   6        2.87        1.09      2.87 o
  -3   1   6      301.35      309.50      7.77 o
  -2   1   6     2542.28     2741.20     38.29 o
  -1   1   6     3948.85     4184.31     60.91 o
   0   1   6       21.29       47.17      3.24 o
   1   1   6     3960.19     3990.30     54.60 o
   2   1   6     2390.25     2486.94     42.79 o
   3   1   6      592.84      542.44     13.52 o
   4   1   6     1447.89     1311.05     35.80 o
   5   1   6     1324.76     1322.33     46.61 o
   6   1   6       76.23       61.59      6.91 o
   7   1   6     1576.26     1515.93     40.31 o
   8   1   6      214.70      217.07     17.02 o
   9   1   6      468.52      494.85     20.06 o
  10   1   6      167.61      158.77     15.05 o
  11   1   6      675.64      733.61     51.74 o
 -14   2   6      336.76      318.63     21.07 o
 -13   2   6      664.24      629.80     28.57 o
 -12   2   6     1085.95     1043.72     33.85 o
 -11   2   6      703.72      743.65     23.96 o
 -10   2   6      408.98      375.32     15.72 o
  -9   2   6     2480.28     2457.43     53.00 o
  -8   2   6      933.20      962.37     25.03 o
  -7   2   6     1581.39     1478.33     29.18 o
  -6   2   6     2346.99     2396.89     41.34 o
  -5   2   6     6134.39     6284.23     88.74 o
  -4   2   6     1193.79     1130.89     19.66 o
  -3   2   6     3866.86     3764.40     52.49 o
  -2   2   6     1404.07     1377.95     20.93 o
  -1   2   6     7467.20     7479.31     91.02 o
   0   2   6      996.02     1065.62     16.06 o
   1   2   6     2790.51     2707.90     37.23 o
   2   2   6      145.36      141.32      6.12 o
   3   2   6     2166.28     2113.37     35.09 o
   4   2   6     1321.19     1335.99     26.49 o
   5   2   6      187.50      168.89      9.20 o
   6   2   6      585.16      552.89     16.24 o
   7   2   6       11.85       10.30      6.20 o
   8   2   6        2.94        5.78      6.83 o
   9   2   6      384.05      393.05     19.31 o
  10   2   6       15.66        5.90      9.13 o
 -14   3   6      263.49      241.68     27.41 o
 -13   3   6       11.26        6.88      8.15 o
 -12   3   6      874.18      861.95     29.96 o
 -11   3   6       49.06       58.98     10.82 o
 -10   3   6      202.18      198.86     12.47 o
  -9   3   6        0.11        0.11      4.53 o
  -8   3   6      143.80      148.76      9.64 o
  -7   3   6        0.02        9.68      4.09 o
  -6   3   6      182.80      206.72      7.81 o
  -5   3   6        3.11        0.65      2.64 o
  -4   3   6        2.57        2.21      2.60 o
  -3   3   6       22.40       25.26      3.27 o
  -2   3   6      146.79      144.53      5.25 o
  -1   3   6       27.54       16.56      2.45 o
   0   3   6     2359.44     2403.87     33.31 o
   1   3   6       17.80       19.25      2.23 o
   2   3   6     2344.29     2330.61     35.27 o
   3   3   6      496.54      494.71     12.15 o
   4   3   6     4802.78     4758.95     73.09 o
   5   3   6      226.30      244.17     11.55 o
   6   3   6     1044.42     1020.82     26.34 o
   7   3   6      114.84      112.52      9.67 o
   8   3   6     1688.42     1687.07     59.94 o
   9   3   6      168.61      191.23     14.61 o
  10   3   6     1427.00     1556.34     68.48 o
 -14   4   6       69.99       -2.62     25.71 o
 -13   4   6       67.45       57.75     10.78 o
 -12   4   6       99.38       97.51     12.03 o
 -11   4   6     3363.00     3252.12     77.33 o
 -10   4   6      227.16      243.64     14.24 o
  -9   4   6      717.81      726.97     22.09 o
  -8   4   6      382.03      377.24     13.47 o
  -7   4   6     2966.92     2939.99     63.09 o
  -6   4   6     1775.92     1736.60     31.07 o
  -5   4   6     4112.53     4079.50     63.66 o
  -4   4   6      410.93      377.13     11.31 o
  -3   4   6     3320.94     3298.11     49.86 o
  -2   4   6      962.26      899.42     16.67 o
  -1   4   6     8569.12     8722.98    117.67 o
   0   4   6      567.56      574.83     12.68 o
   1   4   6     5407.54     5361.50     71.13 o
   2   4   6      611.48      578.30     13.24 o
   3   4   6     1145.19     1163.73     23.88 o
   4   4   6     1023.26     1006.64     22.31 o
   5   4   6      486.92      505.71     15.93 o
   6   4   6      138.83      123.28      9.71 o
   7   4   6      783.46      732.15     21.79 o
   8   4   6       12.50        8.79      7.29 o
   9   4   6       85.71       67.17     14.44 o
 -13   5   6      119.71      150.94     25.43 o
 -12   5   6        4.77       -1.45      7.83 o
 -11   5   6        7.13        7.03      7.08 o
 -10   5   6      405.28      406.59     21.05 o
  -9   5   6      511.26      480.91     16.62 o
  -8   5   6      177.29      163.88      9.42 o
  -7   5   6      701.85      719.95     18.78 o
  -6   5   6       32.91       26.28      4.77 o
  -5   5   6      321.06      331.92     10.46 o
  -4   5   6      237.85      259.08      9.44 o
  -3   5   6       21.18       26.73      4.19 o
  -2   5   6      103.31      108.58      6.25 o
  -1   5   6      966.28      934.08     18.67 o
   0   5   6      370.26      386.39     11.32 o
   1   5   6     1148.82     1111.13     19.31 o
   2   5   6     1449.08     1432.01     27.80 o
   3   5   6      272.65      260.91     10.31 o
   4   5   6      706.33      718.41     18.43 o
   5   5   6     5143.23     5231.34     89.44 o
   6   5   6      328.56      333.44     15.24 o
   7   5   6      252.51      256.49     15.31 o
   8   5   6      689.02      659.90     28.26 o
   9   5   6      882.44      863.82     42.44 o
 -12   6   6      792.22      836.91     30.50 o
 -11   6   6      431.94      381.09     18.42 o
 -10   6   6       64.43       77.45      8.98 o
  -9   6   6      363.51      336.53     14.71 o
  -8   6   6     1987.46     1980.75     41.30 o
  -7   6   6       61.18       45.90      6.36 o
  -6   6   6     4573.59     4567.67     73.13 o
  -5   6   6      589.06      602.51     13.77 o
  -4   6   6     3862.54     3691.84     54.79 o
  -3   6   6      230.51      254.56      9.88 o
  -2   6   6     5149.78     5273.03     77.84 o
  -1   6   6       16.31        8.56      4.67 o
   0   6   6     3845.79     3703.15     55.89 o
   1   6   6      751.68      747.29     16.13 o
   2   6   6     1994.61     2005.44     37.10 o
   3   6   6       64.94       68.25      6.33 o
   4   6   6     1029.45     1079.05     24.74 o
   5   6   6      440.50      421.53     15.62 o
   6   6   6      832.77      829.45     25.15 o
   7   6   6       24.56       21.39      8.91 o
   8   6   6       69.15       61.73     11.77 o
   9   6   6       61.25       41.98     24.14 o
 -11   7   6      221.31      210.92     15.57 o
 -10   7   6       16.08       19.31      7.81 o
  -9   7   6      369.17      387.26     16.81 o
  -8   7   6       31.43       23.72      5.81 o
  -7   7   6      137.41      123.53      9.68 o
  -6   7   6       30.32       24.30      5.49 o
  -5   7   6       31.94       16.88      4.88 o
  -4   7   6        1.83       -3.11      3.91 o
  -3   7   6      238.03      239.13     10.66 o
  -2   7   6       13.14       16.86      4.45 o
  -1   7   6      116.73      111.95      7.98 o
   0   7   6     1185.41     1166.86     23.57 o
   1   7   6     1181.86     1176.31     22.99 o
   2   7   6      373.81      378.57     12.57 o
   3   7   6     1277.90     1308.20     29.41 o
   4   7   6       99.03       85.83      8.11 o
   5   7   6      719.88      739.71     22.19 o
   6   7   6       17.39       34.89      7.85 o
   7   7   6     2179.00     2221.17     55.88 o
   8   7   6       16.68        9.63     13.47 o
 -10   8   6      323.09      303.27     17.46 o
  -9   8   6      877.52      895.40     27.32 o
  -8   8   6     1353.38     1350.09     31.73 o
  -7   8   6      531.07      499.79     18.43 o
  -6   8   6      466.08      485.11     17.75 o
  -5   8   6     1628.87     1548.82     33.37 o
  -4   8   6      845.42      796.64     19.29 o
  -3   8   6     1703.15     1725.08     33.09 o
  -2   8   6     1312.95     1272.16     27.43 o
  -1   8   6     1016.22     1032.39     26.81 o
   0   8   6      320.77      320.69     11.80 o
   1   8   6     1967.77     1936.30     37.27 o
   2   8   6     1829.51     1800.40     38.40 o
   3   8   6       94.13      100.64      9.65 o
   4   8   6      696.77      683.42     22.01 o
   5   8   6      118.98      136.82     12.15 o
   6   8   6      124.41      115.39     12.16 o
   7   8   6       61.48      110.19     34.11 o
  -9   9   6        6.28       13.96      8.83 o
  -8   9   6        6.95       -7.16      7.16 o
  -7   9   6       10.46        5.13      8.06 o
  -6   9   6       92.46       81.86     12.64 o
  -5   9   6      191.74      182.21     11.66 o
  -4   9   6       62.31       56.00      7.51 o
  -3   9   6        4.99       -3.34      4.67 o
  -2   9   6      259.46      228.84     12.10 o
  -1   9   6       13.75        8.75      5.45 o
   0   9   6       85.85      101.55      8.63 o
   1   9   6        1.89       10.30      5.72 o
   2   9   6      875.93      825.91     22.09 o
   3   9   6       12.16       20.63      8.63 o
   4   9   6     1218.30     1188.60     32.10 o
   5   9   6       86.97       97.90     13.29 o
   6   9   6      419.27      502.70     60.34 o
  -8  10   6       11.27       36.73     22.56 o
  -7  10   6      741.39      703.96     30.82 o
  -6  10   6      146.77      176.35     14.05 o
  -5  10   6     1210.86     1233.43     36.94 o
  -4  10   6       18.38       20.36      6.99 o
  -3  10   6     1035.85     1105.75     33.82 o
  -2  10   6     1012.72     1026.12     31.08 o
  -1  10   6     1689.89     1665.98     38.42 o
   0  10   6      102.37      109.16      9.82 o
   1  10   6      661.76      722.43     22.10 o
   2  10   6       26.55       28.14      7.97 o
   3  10   6      995.75      983.87     37.73 o
   4  10   6      103.67       96.55     33.58 o
  -5  11   6       12.24       19.50     20.99 o
  -4  11   6       35.83       50.56     11.35 o
  -3  11   6      105.77      100.92     14.99 o
  -2  11   6      311.06      299.50     17.16 o
  -1  11   6      363.28      360.51     22.88 o
   0  11   6        9.59       -4.82     10.75 o
   1  11   6      249.91      302.10     22.35 o
 -13   0   7     1056.76     1135.15     51.04 o
 -11   0   7      959.49      929.06     35.44 o
  -9   0   7     7120.60     7166.42    174.01 o
  -7   0   7      562.49      571.19     22.25 o
  -5   0   7      336.68      310.40     12.73 o
  -3   0   7     2075.32     2193.71     61.53 o
  -1   0   7        1.23        0.82      3.27 o
   1   0   7       44.07       60.46      8.46 o
   3   0   7       61.52       68.56     12.27 o
   5   0   7      590.11      549.57     35.90 o
   7   0   7     1499.06     1482.70     60.77 o
   9   0   7     1133.52     1112.84     45.45 o
 -14   1   7       45.83       20.89     10.33 o
 -13   1   7       45.88       44.21     11.81 o
 -12   1   7        7.35       11.08      8.27 o
 -11   1   7      166.81      171.82     13.23 o
 -10   1   7      662.59      647.23     20.64 o
  -9   1   7       61.56       52.06      7.36 o
  -8   1   7     2238.96     2189.97     43.75 o
  -7   1   7     1456.37     1465.14     31.29 o
  -6   1   7     2926.88     2842.11     46.70 o
  -5   1   7     2115.67     2109.08     41.09 o
  -4   1   7     4648.93     4724.62     82.27 o
  -3   1   7      380.45      306.60      9.19 o
  -2   1   7     3797.47     3684.21     50.99 o
  -1   1   7      492.32      438.81      9.94 o
   0   1   7     7148.59     7242.48    106.10 o
   1   1   7     1870.18     1989.21     43.38 o
   2   1   7     4292.40     4133.46     72.68 o
   3   1   7      363.50      363.65     17.69 o
   4   1   7     4039.55     3953.15     79.97 o
   5   1   7     1722.06     1689.10     51.19 o
   6   1   7     2495.98     2475.76     50.82 o
   7   1   7      868.28      828.59     38.20 o
   8   1   7      357.55      404.79     18.21 o
   9   1   7       35.80       37.38     10.46 o
  10   1   7      652.69      727.26     40.65 o
 -14   2   7      727.68      753.10     29.48 o
 -13   2   7       60.45       55.36     11.97 o
 -12   2   7      780.92      809.60     28.06 o
 -11   2   7      829.23      763.95     24.35 o
 -10   2   7     1803.98     1793.31     42.50 o
  -9   2   7      108.25      103.58      8.77 o
  -8   2   7      500.07      497.37     16.65 o
  -7   2   7      901.39      965.90     21.73 o
  -6   2   7     1447.03     1479.66     29.61 o
  -5   2   7      549.05      565.55     13.11 o
  -4   2   7       15.43        9.72      3.08 o
  -3   2   7       59.02       46.49      4.13 o
  -2   2   7      645.71      709.81     14.05 o
  -1   2   7      166.97      200.01      6.14 o
   0   2   7        2.23       -0.70      2.59 o
   1   2   7        0.94        4.47      2.31 o
   2   2   7       13.83       18.70      3.93 o
   3   2   7      251.73      245.75      9.60 o
   4   2   7      290.15      326.70     11.34 o
   5   2   7     1222.02     1209.93     26.31 o
   6   2   7      281.56      274.22     13.18 o
   7   2   7      187.61      195.92     13.48 o
   8   2   7      623.40      623.46     22.71 o
   9   2   7      166.11      169.66     13.98 o
  10   2   7      540.77      597.69     54.83 o
 -14   3   7       79.27       48.80     28.34 o
 -13   3   7       35.47       32.27     10.76 o
 -12   3   7       15.16       17.99      7.74 o
 -11   3   7     1083.30     1066.69     30.59 o
 -10   3   7       19.44        8.21      5.62 o
  -9   3   7     2153.73     2130.52     47.63 o
  -8   3   7        9.98       10.71      4.83 o
  -7   3   7     1998.18     1966.54     50.25 o
  -6   3   7       64.05       72.94      6.77 o
  -5   3   7     3210.90     3096.26     47.37 o
  -4   3   7      243.18      264.90      8.40 o
  -3   3   7     2946.43     2914.28     44.69 o
  -2   3   7        7.43        5.25      2.45 o
  -1   3   7     6127.86     5994.66     77.29 o
   0   3   7      327.88      337.45      9.86 o
   1   3   7     6172.53     6159.52     94.70 o
   2   3   7       72.14       66.16      5.02 o
   3   3   7     3044.79     3002.09     53.37 o
   4   3   7      182.27      179.05      9.80 o
   5   3   7     2013.61     2034.51     41.27 o
   6   3   7      234.98      222.97     12.69 o
   7   3   7     1604.13     1561.12     36.00 o
   8   3   7        1.39        3.44      7.49 o
   9   3   7     1163.56     1154.71     36.64 o
 -14   4   7      208.45      205.17     43.03 o
 -13   4   7       29.81       26.50     10.68 o
 -12   4   7     2310.76     2247.19     64.23 o
 -11   4   7      199.56      198.11     14.75 o
 -10   4   7      776.84      740.17     25.78 o
  -9   4   7       41.10       42.62      7.71 o
  -8   4   7      214.93      225.50     11.63 o
  -7   4   7      475.76      490.53     12.65 o
  -6   4   7      883.20      868.68     22.54 o
  -5   4   7      320.47      320.61     11.04 o
  -4   4   7       10.25       16.36      3.77 o
  -3   4   7        2.91        5.93      2.78 o
  -2   4   7       47.58       45.35      4.03 o
  -1   4   7      214.28      215.93      7.61 o
   0   4   7      794.00      775.41     16.49 o
   1   4   7      114.51      119.87      7.83 o
   2   4   7     3340.41     3353.91     55.48 o
   3   4   7      307.82      290.74     11.68 o
   4   4   7      187.90      170.50      9.60 o
   5   4   7      146.99      144.87      9.81 o
   6   4   7      647.46      657.65     20.64 o
   7   4   7      337.83      347.08     21.34 o
   8   4   7      351.37      349.18     17.35 o
   9   4   7       39.73       31.52     16.73 o
 -13   5   7       71.93       39.65     17.33 o
 -12   5   7       20.25       42.72      9.62 o
 -11   5   7      435.72      413.22     19.75 o
 -10   5   7      503.63      498.65     20.26 o
  -9   5   7     1019.86      956.89     27.61 o
  -8   5   7      575.25      542.71     17.44 o
  -7   5   7     1634.22     1531.36     34.80 o
  -6   5   7     1512.52     1483.66     31.17 o
  -5   5   7      578.99      602.15     14.71 o
  -4   5   7     4639.00     4735.44     67.56 o
  -3   5   7     2071.90     1962.04     32.05 o
  -2   5   7     1066.07     1076.99     20.28 o
  -1   5   7      558.75      525.03     14.36 o
   0   5   7     1950.48     1983.15     36.21 o
   1   5   7      325.12      344.54     13.06 o
   2   5   7      817.78      827.71     20.34 o
   3   5   7     1964.45     1905.44     38.57 o
   4   5   7     4657.69     4699.86     82.88 o
   5   5   7       20.16       22.48      6.13 o
   6   5   7     1071.52     1023.84     27.00 o
   7   5   7     1058.94     1093.68     29.52 o
   8   5   7      302.45      297.41     19.67 o
 -12   6   7        6.79       11.78      7.76 o
 -11   6   7      936.67      935.63     28.67 o
 -10   6   7       22.20       27.04      6.66 o
  -9   6   7     1143.17     1134.15     31.33 o
  -8   6   7        1.58        1.44      4.82 o
  -7   6   7      773.31      801.75     24.46 o
  -6   6   7       60.92       51.51      6.68 o
  -5   6   7      682.27      679.95     17.64 o
  -4   6   7       49.30       39.07      4.87 o
  -3   6   7       25.20       24.10      4.35 o
  -2   6   7       27.73       15.42      5.63 o
  -1   6   7      576.74      568.47     15.45 o
   0   6   7      457.07      440.82     13.11 o
   1   6   7      333.29      324.24     15.01 o
   2   6   7      407.09      378.90     13.63 o
   3   6   7        6.65        3.29      5.12 o
   4   6   7      354.41      344.51     13.42 o
   5   6   7      512.13      514.51     17.74 o
   6   6   7      107.33      103.84     10.63 o
   7   6   7      709.70      745.44     27.56 o
   8   6   7        3.31        1.25     11.25 o
 -11   7   7       38.08       42.48      9.39 o
 -10   7   7      486.25      490.49     24.82 o
  -9   7   7      544.23      485.81     19.35 o
  -8   7   7     1294.28     1230.26     30.33 o
  -7   7   7       83.52       92.35      8.94 o
  -6   7   7     2195.71     2136.03     43.34 o
  -5   7   7      276.20      304.08     15.35 o
  -4   7   7     2302.65     2359.62     39.17 o
  -3   7   7      630.66      653.03     16.89 o
  -2   7   7     3326.57     3253.21     58.08 o
  -1   7   7      272.96      245.01     11.71 o
   0   7   7      957.99      997.37     22.48 o
   1   7   7      369.76      352.87     14.13 o
   2   7   7     1563.20     1563.34     33.47 o
   3   7   7      785.95      782.78     21.41 o
   4   7   7     1434.16     1486.60     33.25 o
   5   7   7       91.15       76.70     10.87 o
   6   7   7     1361.74     1439.97     42.51 o
   7   7   7      327.44      312.11     37.19 o
 -10   8   7      375.68      411.70     21.52 o
  -9   8   7      445.72      452.59     20.46 o
  -8   8   7      691.48      706.52     25.58 o
  -7   8   7       50.11       44.74      8.39 o
  -6   8   7      296.56      297.01     15.03 o
  -5   8   7       17.35       13.82      6.37 o
  -4   8   7       38.74       47.86      6.35 o
  -3   8   7      317.27      298.67     13.77 o
  -2   8   7       92.15       77.66      7.89 o
  -1   8   7      201.28      170.67     10.71 o
   0   8   7        1.23        3.02      5.02 o
   1   8   7      107.68      108.77      9.83 o
   2   8   7       39.70       27.86      7.10 o
   3   8   7       22.04        8.65      6.85 o
   4   8   7      411.34      382.74     17.54 o
   5   8   7      186.71      196.33     14.82 o
   6   8   7      100.78       77.66     32.53 o
  -9   9   7      460.84      479.66     27.56 o
  -8   9   7        1.98        1.26      6.22 o
  -7   9   7      773.34      764.75     27.76 o
  -6   9   7       16.30       19.05      8.58 o
  -5   9   7     2016.84     2108.40     54.86 o
  -4   9   7      271.01      237.09     16.89 o
  -3   9   7     1210.83     1170.33     35.12 o
  -2   9   7       32.41       31.61      8.06 o
  -1   9   7     1876.80     1936.49     46.68 o
   0   9   7      215.21      190.86     13.57 o
   1   9   7     3049.91     2909.92     74.03 o
   2   9   7        1.15        1.77      6.60 o
   3   9   7      819.31      834.87     28.24 o
   4   9   7       53.37       46.32      9.34 o
   5   9   7      836.95      987.55     87.11 o
  -7  10   7       37.71       36.46     21.03 o
  -6  10   7      315.03      286.92     28.32 o
  -5  10   7       64.01       59.18     11.55 o
  -4  10   7       15.92       12.47      8.84 o
  -3  10   7        0.49       -6.64      6.64 o
  -2  10   7      143.06      127.91     12.97 o
  -1  10   7       63.76       74.72     10.75 o
   0  10   7       23.74       25.47      9.69 o
   1  10   7       37.89       19.62     10.10 o
   2  10   7      169.13      178.10     16.19 o
   3  10   7       38.25       29.91     15.74 o
  -4  11   7      370.29      282.83     47.75 o
  -3  11   7      470.06      517.34     35.01 o
  -2  11   7      306.60      275.94     28.06 o
  -1  11   7      783.04      816.60     52.76 o
 -14   0   8       79.24       57.84     17.91 o
 -12   0   8       58.88       70.38     14.63 o
 -10   0   8      253.76      251.21     17.55 o
  -8   0   8      943.34      953.11     31.67 o
  -6   0   8     2135.66     2108.48     57.44 o
  -4   0   8     1292.89     1265.16     47.44 o
  -2   0   8     9847.73    10431.67    251.22 o
   0   0   8     1362.07     1286.31     44.94 o
   2   0   8     5819.67     5567.53    185.23 o
   4   0   8     7789.72     7342.58    206.06 o
   6   0   8      293.61      334.99     21.91 o
   8   0   8     2386.48     2356.40     88.80 o
 -14   1   8       66.94       74.44     12.45 o
 -13   1   8      689.81      723.12     27.37 o
 -12   1   8     1434.79     1397.97     36.87 o
 -11   1   8      787.69      800.35     26.57 o
 -10   1   8       39.43       38.93      7.17 o
  -9   1   8     2049.30     2038.17     47.85 o
  -8   1   8      785.87      787.67     22.03 o
  -7   1   8     1799.18     1724.07     32.91 o
  -6   1   8      888.45      897.90     24.77 o
  -5   1   8     4751.29     4819.73     84.98 o
  -4   1   8      741.63      714.53     17.81 o
  -3   1   8      167.91      138.26      6.92 o
  -2   1   8     1188.47     1216.04     22.92 o
  -1   1   8      893.94      873.76     17.69 o
   0   1   8       70.41       63.60      7.70 o
   1   1   8      832.13      780.93     18.79 o
   2   1   8      297.78      313.68     14.19 o
   3   1   8        1.09        0.26      3.97 o
   4   1   8      406.16      428.44     19.90 o
   5   1   8        0.10       -4.63      4.63 o
   6   1   8      121.72      127.94     10.59 o
   7   1   8      265.96      251.76     15.19 o
   8   1   8      126.18      130.88     13.43 o
   9   1   8       60.71       81.63     14.65 o
 -14   2   8       87.41       66.24     21.48 o
 -13   2   8       14.09        1.03      8.83 o
 -12   2   8      150.61      109.84     13.25 o
 -11   2   8       90.07       95.62     10.44 o
 -10   2   8       19.92       25.93      6.90 o
  -9   2   8      252.35      247.11     12.91 o
  -8   2   8       30.71       21.37      5.24 o
  -7   2   8      360.36      330.01     13.87 o
  -6   2   8      575.72      547.44     17.54 o
  -5   2   8     1791.07     1823.15     34.32 o
  -4   2   8     2703.50     2732.37     44.95 o
  -3   2   8     3499.14     3466.77     55.18 o
  -2   2   8      401.59      349.23      9.42 o
  -1   2   8     4593.99     4550.83     69.29 o
   0   2   8      231.69      223.72      8.51 o
   1   2   8     5478.15     5391.17     83.89 o
   2   2   8      898.56      877.72     20.44 o
   3   2   8     3764.32     3829.34     63.56 o
   4   2   8      545.58      536.73     15.34 o
   5   2   8      946.91      957.86     25.45 o
   6   2   8     1363.62     1211.62     46.53 o
   7   2   8     1796.73     1784.81     58.36 o
   8   2   8       61.39       45.94     10.28 o
   9   2   8      184.22      170.96     21.87 o
 -13   3   8      146.76      115.49     14.90 o
 -12   3   8      809.10      807.91     27.97 o
 -11   3   8       19.82        1.48      6.86 o
 -10   3   8     2235.38     2319.68     52.15 o
  -9   3   8        3.55        1.94      5.05 o
  -8   3   8     3273.91     3277.96     67.50 o
  -7   3   8       67.45       58.00      6.74 o
  -6   3   8     2130.95     2102.89     42.92 o
  -5   3   8      234.98      245.46      9.17 o
  -4   3   8     5079.39     5074.50     74.43 o
  -3   3   8       82.44       79.91      5.36 o
  -2   3   8     1950.91     1865.82     29.33 o
  -1   3   8      552.27      544.15     12.20 o
   0   3   8      720.58      731.31     17.53 o
   1   3   8      343.55      339.36     12.74 o
   2   3   8      226.61      213.84      8.42 o
   3   3   8      471.13      473.92     22.91 o
   4   3   8       11.61       11.17      4.89 o
   5   3   8        2.63        2.24      5.16 o
   6   3   8        3.63       -2.33      6.28 o
   7   3   8        5.11       -1.71      7.07 o
   8   3   8      181.10      153.30     13.72 o
   9   3   8       55.79       85.34     21.11 o
 -13   4   8        1.34       -9.00      9.00 o
 -12   4   8       12.56        6.23      7.72 o
 -11   4   8        4.11        2.23      6.76 o
 -10   4   8       30.50       19.98     10.40 o
  -9   4   8      316.85      318.65     15.52 o
  -8   4   8      293.20      276.90     17.25 o
  -7   4   8      865.90      889.18     29.35 o
  -6   4   8        6.53       13.32      4.77 o
  -5   4   8      467.20      476.44     12.75 o
  -4   4   8     1588.33     1504.66     28.01 o
  -3   4   8     2896.46     2971.30     42.35 o
  -2   4   8     2323.93     2300.86     34.74 o
  -1   4   8     3319.87     3291.38     49.11 o
   0   4   8      665.70      674.00     18.31 o
   1   4   8     8159.23     8146.70    149.30 o
   2   4   8     1901.82     1798.92     39.59 o
   3   4   8      481.45      461.03     15.49 o
   4   4   8      114.51      120.06      8.93 o
   5   4   8     2218.37     2217.67     45.31 o
   6   4   8      356.02      380.95     16.64 o
   7   4   8      997.23      960.54     27.38 o
   8   4   8      133.72      131.40     13.65 o
 -13   5   8      206.81      263.74     36.00 o
 -12   5   8      567.51      588.90     24.24 o
 -11   5   8      686.62      738.26     26.17 o
 -10   5   8      124.06      123.80     11.23 o
  -9   5   8     1522.97     1591.72     41.94 o
  -8   5   8      775.74      750.67     24.46 o
  -7   5   8     1549.08     1559.17     37.12 o
  -6   5   8      486.48      448.36     14.83 o
  -5   5   8     1835.96     1770.28     35.44 o
  -4   5   8      170.79      163.67      8.12 o
  -3   5   8     3038.31     3134.49     49.45 o
  -2   5   8     3159.26     3033.60     56.40 o
  -1   5   8       37.68       49.56      5.70 o
   0   5   8        5.75        8.56      4.57 o
   1   5   8      762.09      761.15     23.06 o
   2   5   8      197.79      185.82     12.47 o
   3   5   8       58.85       64.89      7.44 o
   4   5   8        5.38        6.02      6.09 o
   5   5   8      211.96      206.43     12.36 o
   6   5   8        9.89       15.54      6.89 o
   7   5   8      130.18      134.13     11.77 o
   8   5   8       20.33       43.03     24.14 o
 -12   6   8      128.40      105.34     12.64 o
 -11   6   8        1.60        7.81      6.66 o
 -10   6   8       67.36       61.87     12.01 o
  -9   6   8        6.05        2.56      6.43 o
  -8   6   8       99.43      116.38     10.67 o
  -7   6   8       59.33       61.70      7.29 o
  -6   6   8      959.73      996.34     24.61 o
  -5   6   8      170.94      174.48     11.14 o
  -4   6   8      974.23      914.36     19.23 o
  -3   6   8        9.55       -3.82      5.13 o
  -2   6   8     2316.41     2295.12     41.09 o
  -1   6   8       50.62       44.65      5.62 o
   0   6   8     3594.87     3554.55     64.33 o
   1   6   8       13.13       13.06      6.22 o
   2   6   8     2471.00     2464.16     55.30 o
   3   6   8      154.07      174.65     10.76 o
   4   6   8     2727.12     2773.68     60.35 o
   5   6   8       46.26       53.10      8.34 o
   6   6   8     1135.15     1249.31     33.15 o
   7   6   8       17.06       61.92     23.09 o
 -11   7   8      705.22      794.25     27.21 o
 -10   7   8      139.48      166.56     13.94 o
  -9   7   8      925.11      982.51     47.68 o
  -8   7   8      161.67      155.10     11.96 o
  -7   7   8      413.00      414.60     16.23 o
  -6   7   8        5.90        2.55      6.57 o
  -5   7   8     1909.98     1835.62     36.09 o
  -4   7   8      148.85      141.84      8.72 o
  -3   7   8      654.26      657.34     17.87 o
  -2   7   8      629.19      628.09     17.42 o
  -1   7   8     1160.40     1099.16     24.33 o
   0   7   8       18.18       23.38      6.18 o
   1   7   8       77.48       89.13      9.34 o
   2   7   8       22.99        4.40      6.76 o
   3   7   8       69.28       54.56      7.53 o
   4   7   8       31.22       27.57     10.82 o
   5   7   8        0.94       -1.04      7.67 o
   6   7   8        2.40       -3.72     18.89 o
 -10   8   8       42.62       76.85     21.14 o
  -9   8   8       34.85       31.68     16.98 o
  -8   8   8      199.99      211.74     14.61 o
  -7   8   8      194.73      207.71     13.18 o
  -6   8   8       97.13      103.90      9.90 o
  -5   8   8      200.47      201.64     13.38 o
  -4   8   8      112.40      111.30      9.19 o
  -3   8   8      341.00      365.61     23.00 o
  -2   8   8     1164.11     1117.20     27.34 o
  -1   8   8     1344.94     1356.80     30.01 o
   0   8   8      256.85      283.23     15.75 o
   1   8   8      921.44      901.86     27.80 o
   2   8   8      308.56      333.86     19.04 o
   3   8   8      670.79      669.30     28.03 o
   4   8   8      643.37      651.10     22.98 o
   5   8   8      612.38      700.97     34.15 o
  -9   9   8        4.05        9.97     27.29 o
  -8   9   8      735.15      762.35     31.03 o
  -7   9   8        1.01        3.31      8.55 o
  -6   9   8      880.27      904.71     32.68 o
  -5   9   8       63.01       87.42     12.80 o
  -4   9   8      591.40      582.84     25.99 o
  -3   9   8       42.27       39.69     10.20 o
  -2   9   8      485.24      496.97     20.46 o
  -1   9   8      110.02      113.02     13.20 o
   0   9   8      150.99      141.12     16.22 o
   1   9   8       10.30        3.46      8.45 o
   2   9   8       28.58        9.01     10.06 o
   3   9   8        3.44       13.35     12.93 o
   4   9   8       24.22       36.73     12.59 o
  -7  10   8       27.85       43.55     35.16 o
  -6  10   8        0.58      -16.79     16.79 o
  -5  10   8      522.40      548.18     35.51 o
  -4  10   8      135.16      127.93     14.02 o
  -3  10   8      362.05      334.75     19.39 o
  -2  10   8      274.45      287.78     18.39 o
  -1  10   8      526.55      594.65     25.60 o
   0  10   8       75.34       68.01     15.83 o
   1  10   8      963.43     1013.79     87.63 o
  -4  11   8       91.24      100.75     32.53 o
  -2  11   8      234.07      292.28     51.42 o
 -13   0   9      276.02      297.58     26.88 o
 -11   0   9     2168.52     2223.98     66.30 o
  -9   0   9     1925.26     1951.91     56.20 o
  -7   0   9     3898.32     4009.59    100.87 o
  -5   0   9     4422.68     4307.15    124.97 o
  -3   0   9     3084.12     3012.62    107.01 o
  -1   0   9     3401.93     3433.33    108.06 o
   1   0   9      441.00      421.93     22.60 o
   3   0   9     1413.68     1197.11     99.75 o
   5   0   9      141.88      128.01     24.62 o
   7   0   9      238.27      224.95     20.54 o
 -13   1   9       34.72       41.12      9.57 o
 -12   1   9      236.79      237.98     14.96 o
 -11   1   9       18.36       19.14      7.19 o
 -10   1   9       73.35       81.31      8.55 o
  -9   1   9       27.41       26.12      6.50 o
  -8   1   9        9.67       10.12      6.31 o
  -7   1   9       84.86       82.60      7.81 o
  -6   1   9       77.75       87.01      8.94 o
  -5   1   9      582.58      577.88     19.74 o
  -4   1   9     1115.22     1125.10     24.18 o
  -3   1   9       58.57       54.96      5.05 o
  -2   1   9     1114.42     1123.50     29.04 o
  -1   1   9      244.41      254.40     13.96 o
   0   1   9     1489.42     1476.54     41.48 o
   1   1   9     1137.73     1116.54     25.00 o
   2   1   9     1156.69     1141.39     44.92 o
   3   1   9       98.56       79.03      7.26 o
   4   1   9     1634.50     1542.26     54.34 o
   5   1   9     1207.48     1130.74     44.87 o
   6   1   9     1242.08     1333.76     34.24 o
   7   1   9       80.09       82.69     11.27 o
   8   1   9     1140.10     1242.37     41.13 o
 -13   2   9      610.14      585.72     24.64 o
 -12   2   9      720.17      764.07     33.61 o
 -11   2   9      658.09      665.95     23.53 o
 -10   2   9      915.12      936.28     28.50 o
  -9   2   9      412.19      453.64     17.19 o
  -8   2   9     3095.38     3031.54     68.44 o
  -7   2   9     1901.22     1908.04     46.17 o
  -6   2   9      599.74      538.04     16.62 o
  -5   2   9      850.46      830.13     21.24 o
  -4   2   9     1899.91     1919.38     33.91 o
  -3   2   9     1491.00     1490.84     30.40 o
  -2   2   9     2913.90     2805.66     48.80 o
  -1   2   9      103.24       98.38      7.13 o
   0   2   9      185.01      183.60      9.48 o
   1   2   9     1163.75     1200.41     28.80 o
   2   2   9     1668.12     1601.67     32.59 o
   3   2   9      639.61      651.32     18.96 o
   4   2   9      712.06      671.73     19.28 o
   5   2   9       56.89       50.91      7.99 o
   6   2   9      189.09      185.61     13.41 o
   7   2   9        8.89        6.42      8.14 o
   8   2   9       24.21       38.40     13.56 o
 -13   3   9      468.19      460.09     23.93 o
 -12   3   9        0.03       11.39      7.87 o
 -11   3   9        3.33        2.55      6.84 o
 -10   3   9       11.20        3.48      6.18 o
  -9   3   9       11.00       18.49      8.30 o
  -8   3   9       33.86       28.56      6.72 o
  -7   3   9      941.95      888.10     25.76 o
  -6   3   9       77.03       75.26      7.12 o
  -5   3   9      245.65      227.66      9.33 o
  -4   3   9      114.22       96.64      6.44 o
  -3   3   9       17.65       12.79      5.44 o
  -2   3   9      703.05      724.39     15.27 o
  -1   3   9     2988.47     3010.38     52.75 o
   0   3   9      213.93      221.06     11.81 o
   1   3   9      165.01      156.86     10.70 o
   2   3   9      789.22      762.79     20.71 o
   3   3   9     2068.34     2055.15     43.25 o
   4   3   9       51.97       39.52      6.42 o
   5   3   9     1270.25     1219.20     29.78 o
   6   3   9      132.94      137.56     12.71 o
   7   3   9     1492.42     1410.93     55.05 o
   8   3   9       20.68       28.34     25.71 o
 -13   4   9      109.06      129.71     16.10 o
 -12   4   9      992.51      965.10     30.92 o
 -11   4   9      229.43      209.95     14.95 o
 -10   4   9     2165.09     2022.85     63.83 o
  -9   4   9      268.82      307.66     23.95 o
  -8   4   9     1007.30      999.34     31.84 o
  -7   4   9      939.30      932.56     26.78 o
  -6   4   9     2038.39     2076.03     43.63 o
  -5   4   9       40.84       35.79      4.49 o
  -4   4   9     1512.70     1488.77     27.03 o
  -3   4   9      170.17      165.62      7.59 o
  -2   4   9     1603.86     1638.98     27.04 o
  -1   4   9        6.65        3.59      4.44 o
   0   4   9     3251.61     3187.26     64.64 o
   1   4   9     1139.87     1137.89     45.02 o
   2   4   9      150.21      169.22     13.00 o
   3   4   9      469.59      443.07     16.03 o
   4   4   9      721.62      735.81     22.98 o
   5   4   9       16.68        7.54      6.42 o
   6   4   9      679.24      678.59     22.14 o
   7   4   9       41.12       55.03      9.79 o
 -12   5   9      119.30      136.50     14.27 o
 -11   5   9       22.31       29.52      8.51 o
 -10   5   9       14.43       23.89      9.40 o
  -9   5   9       21.10        8.92      6.79 o
  -8   5   9       20.50       15.15      7.11 o
  -7   5   9        0.33       -0.45      5.03 o
  -6   5   9      324.36      307.83     13.06 o
  -5   5   9       47.77       50.05      5.66 o
  -4   5   9      548.58      575.77     14.91 o
  -3   5   9      109.58      101.37      7.28 o
  -2   5   9      685.58      674.04     17.79 o
  -1   5   9      712.95      719.56     19.62 o
   0   5   9      309.58      308.43     15.09 o
   1   5   9      586.84      551.20     21.48 o
   2   5   9     1925.08     1819.26     47.47 o
   3   5   9      271.70      276.80     17.47 o
   4   5   9     1007.77     1003.36     28.53 o
   5   5   9      501.76      566.85     19.71 o
   6   5   9      764.04      695.86     23.49 o
   7   5   9      189.73      220.94     29.62 o
 -12   6   9        5.29        2.79      8.71 o
 -11   6   9      947.19      920.00     39.37 o
 -10   6   9        1.14       12.80     14.08 o
  -9   6   9     1229.36     1216.12     36.38 o
  -8   6   9       62.68       47.00      7.91 o
  -7   6   9     2661.13     2720.41     52.23 o
  -6   6   9        0.83        5.40      4.79 o
  -5   6   9     3156.67     3133.37     61.34 o
  -4   6   9      218.10      255.22     12.61 o
  -3   6   9      560.58      588.30     17.87 o
  -2   6   9        3.68        5.35      4.37 o
  -1   6   9     1569.31     1593.34     34.58 o
   0   6   9       45.26       34.48      7.48 o
   1   6   9     1334.87     1333.92     35.49 o
   2   6   9      100.35       97.55     11.54 o
   3   6   9     1114.40     1139.31     36.33 o
   4   6   9       19.35       33.80      6.63 o
   5   6   9       41.52       35.20      8.16 o
   6   6   9       20.14        7.56     10.82 o
 -11   7   9      165.75      157.90     22.90 o
 -10   7   9       41.19       26.18      9.86 o
  -9   7   9        6.13       -1.19      7.96 o
  -8   7   9        7.59        5.36      6.77 o
  -7   7   9        5.66       -2.62      5.76 o
  -6   7   9       57.43       53.91      8.39 o
  -5   7   9        0.47       -1.95      5.70 o
  -4   7   9     1114.28     1090.18     25.11 o
  -3   7   9       50.95       40.13      7.47 o
  -2   7   9       70.95       81.21      7.51 o
  -1   7   9      689.73      679.86     19.88 o
   0   7   9      680.83      686.41     21.87 o
   1   7   9       49.24       42.75      8.15 o
   2   7   9     1448.82     1464.61     43.26 o
   3   7   9      309.90      309.14     20.52 o
   4   7   9     1119.62     1131.39     37.90 o
   5   7   9       17.41        4.90      9.80 o
 -10   8   9      458.59      544.15     65.07 o
  -9   8   9      915.58      910.87     31.05 o
  -8   8   9      865.14      895.09     30.62 o
  -7   8   9      712.69      722.30     24.16 o
  -6   8   9     1459.45     1501.78     37.46 o
  -5   8   9      294.47      291.95     24.00 o
  -4   8   9      732.95      710.33     22.63 o
  -3   8   9      482.11      462.26     17.18 o
  -2   8   9     1147.16     1133.86     29.32 o
  -1   8   9      506.65      542.64     18.23 o
   0   8   9      487.14      473.90     19.24 o
   1   8   9      741.73      778.00     25.67 o
   2   8   9      153.92      143.26     13.91 o
   3   8   9      274.60      309.27     25.42 o
   4   8   9      162.75      146.93     44.08 o
  -8   9   9      232.40      219.86     48.28 o
  -7   9   9       81.26       76.18     12.44 o
  -6   9   9        0.29        1.68      9.22 o
  -5   9   9      136.25      147.43     14.61 o
  -4   9   9       16.54       17.01      7.92 o
  -3   9   9      310.54      353.36     17.70 o
  -2   9   9       38.81       25.33      7.73 o
  -1   9   9      509.86      492.98     25.42 o
   0   9   9        0.41       -8.70      8.70 o
   1   9   9      999.06      958.33     35.10 o
   2   9   9      128.91      113.87     34.63 o
  -5  10   9       60.07       36.73     27.29 o
  -4  10   9     1551.98     1575.24     74.76 o
  -3  10   9       54.87       56.57     24.51 o
  -2  10   9     1048.16     1172.86     62.33 o
  -1  10   9       34.25       38.31     28.34 o
 -12   0  10     1353.85     1412.42     48.95 o
 -10   0  10      577.32      618.74     26.33 o
  -8   0  10      779.69      832.54     30.14 o
  -6   0  10       70.07       50.91     11.54 o
  -4   0  10      170.28      171.62     16.40 o
  -2   0  10       99.54       72.00     24.14 o
   0   0  10       36.22       45.10     10.38 o
   2   0  10     1421.47     1186.51     83.09 o
   4   0  10      559.78      559.07     27.06 o
   6   0  10      705.02      746.80     34.10 o
 -13   1  10      117.29      115.82     12.14 o
 -12   1  10      146.06      125.63     11.12 o
 -11   1  10      650.27      650.59     20.26 o
 -10   1  10      200.94      207.98     13.30 o
  -9   1  10     1035.77     1025.45     27.59 o
  -8   1  10      357.53      340.88     15.39 o
  -7   1  10     1283.48     1264.87     35.16 o
  -6   1  10     1237.74     1233.06     33.98 o
  -5   1  10     3527.49     3504.90     75.11 o
  -4   1  10     1561.29     1491.44     36.29 o
  -3   1  10     1248.48     1202.28     33.72 o
  -2   1  10      420.11      404.08     19.09 o
  -1   1  10     4342.84     4470.52     94.05 o
   0   1  10     1552.50     1545.80     42.84 o
   1   1  10     4324.83     4264.54     98.22 o
   2   1  10      184.85      240.66     13.84 o
   3   1  10      829.81      820.51     22.84 o
   4   1  10     1096.71      966.33     39.59 o
   5   1  10      821.37      856.62     28.04 o
   6   1  10      157.34      157.00     13.55 o
   7   1  10      616.14      662.15     27.88 o
 -13   2  10      351.13      349.52     20.06 o
 -12   2  10       36.33       38.22      9.20 o
 -11   2  10      567.44      601.17     33.99 o
 -10   2  10        8.88        7.84      6.18 o
  -9   2  10      329.08      340.19     17.82 o
  -8   2  10      163.57      179.41     13.12 o
  -7   2  10      538.80      544.19     19.91 o
  -6   2  10      218.71      238.20     12.31 o
  -5   2  10     1353.36     1411.25     33.38 o
  -4   2  10       38.72       57.28      9.80 o
  -3   2  10      409.95      407.71     15.69 o
  -2   2  10      668.75      651.35     16.91 o
  -1   2  10        1.56        6.70      4.47 o
   0   2  10      456.66      463.54     24.33 o
   1   2  10      843.79      843.49     25.96 o
   2   2  10       61.58       60.54      6.34 o
   3   2  10      823.12      827.52     23.80 o
   4   2  10      466.40      427.18     16.70 o
   5   2  10      559.88      517.60     19.47 o
   6   2  10      246.96      222.30     15.89 o
   7   2  10      612.67      541.60     56.66 o
 -13   3  10       67.69       60.82     11.41 o
 -12   3  10      372.88      366.44     20.48 o
 -11   3  10       52.04       46.78      7.95 o
 -10   3  10     1432.52     1525.33     52.64 o
  -9   3  10       58.15       59.73      9.89 o
  -8   3  10      776.53      807.34     26.77 o
  -7   3  10       75.98       77.15      9.57 o
  -6   3  10     2751.71     2870.23     57.37 o
  -5   3  10      861.08      842.15     20.43 o
  -4   3  10     3357.72     3418.17     58.00 o
  -3   3  10      413.81      410.52     11.73 o
  -2   3  10     8866.04     9085.36    144.04 o
  -1   3  10      293.05      266.94     12.96 o
   0   3  10     3236.20     3144.17     64.65 o
   1   3  10        7.21        6.11      5.39 o
   2   3  10     1407.92     1356.37     37.45 o
   3   3  10      100.99       88.11      9.40 o
   4   3  10     1250.45     1254.88     35.70 o
   5   3  10        6.76        4.88      7.22 o
   6   3  10      113.05       81.75     10.74 o
   7   3  10        1.20        1.57     17.32 o
 -13   4  10      216.62      243.67     22.44 o
 -12   4  10       83.97       97.93     12.89 o
 -11   4  10      576.08      542.51     29.77 o
 -10   4  10       53.05       62.71     13.07 o
  -9   4  10      328.58      346.17     21.79 o
  -8   4  10      647.32      647.11     24.72 o
  -7   4  10       89.09       75.55      8.28 o
  -6   4  10      528.75      521.74     17.39 o
  -5   4  10      100.35       97.68     10.17 o
  -4   4  10        6.33        3.99      4.70 o
  -3   4  10      576.01      580.16     14.22 o
  -2   4  10       11.82       20.19      5.15 o
  -1   4  10     1792.05     1741.50     43.95 o
   0   4  10      350.66      349.35     18.97 o
   1   4  10      372.84      429.36     18.72 o
   2   4  10      194.83      172.45     13.75 o
   3   4  10      600.71      619.12     24.23 o
   4   4  10      384.09      379.26     18.42 o
   5   4  10      473.69      464.04     18.45 o
   6   4  10      392.43      417.87     26.33 o
 -12   5  10      175.33      118.06     26.15 o
 -11   5  10       70.31       92.75     16.18 o
 -10   5  10      484.56      460.25     27.50 o
  -9   5  10      295.86      288.50     18.81 o
  -8   5  10      964.13      944.33     35.16 o
  -7   5  10     1950.05     1932.45     46.38 o
  -6   5  10      495.06      521.14     19.81 o
  -5   5  10     1927.32     1968.06     39.59 o
  -4   5  10     1239.81     1257.14     26.36 o
  -3   5  10     3315.97     3334.02     63.06 o
  -2   5  10      772.44      780.46     22.73 o
  -1   5  10     1080.50     1090.46     32.62 o
   0   5  10      312.76      335.44     18.29 o
   1   5  10     1634.29     1595.08     43.48 o
   2   5  10      276.75      293.88     18.43 o
   3   5  10     1446.21     1365.24     52.64 o
   4   5  10      274.14      216.11     17.37 o
   5   5  10      403.85      415.07     17.61 o
 -11   6  10        1.43        4.02     17.48 o
 -10   6  10      358.72      335.09     20.36 o
  -9   6  10       38.07       28.87     12.05 o
  -8   6  10      652.35      666.91     22.46 o
  -7   6  10      176.67      168.00     10.98 o
  -6   6  10      427.90      452.32     16.34 o
  -5   6  10       88.41       81.48      8.40 o
  -4   6  10      428.72      434.70     13.55 o
  -3   6  10      947.72      935.92     21.71 o
  -2   6  10        5.91        5.69      5.50 o
  -1   6  10       22.55        8.24      9.84 o
   0   6  10      245.05      257.65     17.27 o
   1   6  10        0.22        5.47      7.54 o
   2   6  10      234.78      222.61     17.19 o
   3   6  10        9.93       14.09      9.27 o
   4   6  10      435.67      447.62     24.81 o
   5   6  10        8.29       19.66      8.58 o
 -11   7  10      225.42       61.92     26.76 o
 -10   7  10      165.89      178.79     21.47 o
  -9   7  10      805.90      820.68     28.46 o
  -8   7  10      137.44      140.16     11.91 o
  -7   7  10      865.13      907.36     27.19 o
  -6   7  10        4.36        4.39      6.07 o
  -5   7  10     2102.63     2008.12     48.52 o
  -4   7  10      495.51      505.20     18.60 o
  -3   7  10     1107.74     1081.65     31.78 o
  -2   7  10      306.64      324.95     15.70 o
  -1   7  10      975.37      985.62     27.24 o
   0   7  10      288.33      274.76     17.47 o
   1   7  10     1438.29     1498.90     44.26 o
   2   7  10      244.41      239.73     18.38 o
   3   7  10      334.86      319.13     21.13 o
   4   7  10       84.07       43.46     19.64 o
  -9   8  10       51.68       50.31     15.05 o
  -8   8  10      244.12      236.07     16.78 o
  -7   8  10       22.81       36.94      8.55 o
  -6   8  10       34.62       38.44      8.33 o
  -5   8  10      436.52      420.73     21.61 o
  -4   8  10       64.17       67.85     12.68 o
  -3   8  10        6.76       12.61      6.51 o
  -2   8  10       68.00       54.02      8.74 o
  -1   8  10       14.98        7.38      7.43 o
   0   8  10       32.79       35.58      9.70 o
   1   8  10      282.54      301.99     20.42 o
   2   8  10       90.49      122.09     15.94 o
   3   8  10       15.97       -7.87     24.66 o
  -7   9  10       77.32       64.95     16.01 o
  -6   9  10      623.11      609.24     29.12 o
  -5   9  10       39.74       45.99     10.61 o
  -4   9  10      912.27      974.33     35.47 o
  -3   9  10        4.17       10.89      7.22 o
  -2   9  10     1548.13     1548.94     48.16 o
  -1   9  10       10.47       20.27      9.66 o
   0   9  10      843.50      787.10     43.19 o
  -4  10  10      128.36      103.90     33.58 o
 -13   0  11       43.53       46.68     13.39 o
 -11   0  11       82.64       81.48     12.37 o
  -9   0  11     2097.61     2200.75     63.46 o
  -7   0  11     2961.22     3064.74    123.73 o
  -5   0  11     1201.53     1244.96     65.33 o
  -3   0  11     3775.87     3819.35    213.30 o
  -1   0  11      896.07     1009.04    116.23 o
   1   0  11     5105.25     5129.05    162.34 o
   3   0  11     1470.13     1650.90     58.76 o
   5   0  11     1200.11     1228.14     54.41 o
 -13   1  11       87.66       98.15     12.79 o
 -12   1  11      527.28      553.22     19.58 o
 -11   1  11      429.04      434.15     17.73 o
 -10   1  11     1736.67     1753.75     39.92 o
  -9   1  11       25.37       23.87      7.49 o
  -8   1  11     1962.47     1954.51     54.53 o
  -7   1  11      175.68      159.52     13.07 o
  -6   1  11       44.68       40.78      9.57 o
  -5   1  11      358.00      290.55     20.61 o
  -4   1  11      239.00      192.19     17.39 o
  -3   1  11        9.07       26.66      8.77 o
  -2   1  11       16.29       13.21      7.03 o
  -1   1  11       17.80       17.76      6.12 o
   0   1  11       94.49      107.33     10.94 o
   1   1  11       65.09       53.79      9.42 o
   2   1  11        6.45        7.76      5.28 o
   3   1  11        2.61       -5.63      5.63 o
   4   1  11      183.40      173.07     12.67 o
   5   1  11      185.61      165.39     19.75 o
   6   1  11      200.31      210.75     24.54 o
 -13   2  11        7.71        1.36      9.57 o
 -12   2  11      147.67      135.12     15.56 o
 -11   2  11       29.67       29.50     10.67 o
 -10   2  11      160.05      157.23     15.24 o
  -9   2  11       32.52       22.18      9.35 o
  -8   2  11     2157.58     2137.65     52.86 o
  -7   2  11     1043.35     1047.48     28.85 o
  -6   2  11      120.61       98.69     11.65 o
  -5   2  11     3151.38     3108.38     76.20 o
  -4   2  11     3255.29     3209.87     77.51 o
  -3   2  11       14.27       19.62      8.69 o
  -2   2  11     1892.55     1806.85     45.45 o
  -1   2  11     1306.90     1218.22     36.69 o
   0   2  11      412.16      503.30     33.71 o
   1   2  11      140.83      164.06     12.46 o
   2   2  11     2051.12     1968.82     50.26 o
   3   2  11      600.16      613.04     22.96 o
   4   2  11     1103.11     1117.93     55.42 o
   5   2  11      628.03      610.08     38.64 o
   6   2  11      707.48      549.28    103.11 o
 -13   3  11      749.84      904.48     43.38 o
 -12   3  11        0.12        4.00     11.13 o
 -11   3  11     1410.24     1443.11     52.48 o
 -10   3  11       21.51       16.37      8.99 o
  -9   3  11      777.65      763.66     30.43 o
  -8   3  11        8.01        4.44      6.53 o
  -7   3  11      779.27      795.33     26.28 o
  -6   3  11      462.67      444.13     18.72 o
  -5   3  11      984.57      988.96     29.51 o
  -4   3  11      236.64      232.36     10.81 o
  -3   3  11      123.25      124.23      9.19 o
  -2   3  11       18.68        7.55      5.30 o
  -1   3  11       44.53       62.02      7.85 o
   0   3  11      148.18      149.57     11.24 o
   1   3  11        0.50        0.05      6.19 o
   2   3  11        0.48       -6.96      6.96 o
   3   3  11        6.02        5.57      8.15 o
   4   3  11        7.94       12.74      6.81 o
   5   3  11        3.06        2.46      7.41 o
 -12   4  11       45.27       24.20     23.11 o
 -11   4  11       11.94       41.48     12.17 o
 -10   4  11      913.18      828.57     32.92 o
  -9   4  11      236.33      260.28     19.57 o
  -8   4  11      154.31      173.90     14.04 o
  -7   4  11      206.18      168.52     14.91 o
  -6   4  11     1003.58      988.78     30.23 o
  -5   4  11      467.47      452.42     20.36 o
  -4   4  11     1246.87     1292.75     25.20 o
  -3   4  11      243.07      265.12     12.39 o
  -2   4  11     1489.49     1498.07     40.01 o
  -1   4  11      301.01      305.35     23.70 o
   0   4  11     1797.02     1789.55     46.50 o
   1   4  11      182.66      186.91     14.66 o
   2   4  11     1535.78     1575.75     43.89 o
   3   4  11       86.16       65.76     11.21 o
   4   4  11      574.52      562.83     25.32 o
   5   4  11      280.04      260.45     27.57 o
 -12   5  11      232.02      272.90     45.39 o
 -11   5  11      105.38      102.69     16.82 o
 -10   5  11      999.91      967.23     40.89 o
  -9   5  11      100.57      102.10     14.18 o
  -8   5  11      198.79      191.50     19.00 o
  -7   5  11      143.77      148.64     13.36 o
  -6   5  11      865.22      908.26     28.58 o
  -5   5  11      453.09      491.91     17.92 o
  -4   5  11       14.96        8.57      5.21 o
  -3   5  11      409.72      371.13     15.48 o
  -2   5  11       73.69       63.46      8.84 o
  -1   5  11      349.63      353.51     18.79 o
   0   5  11      209.24      213.02     15.87 o
   1   5  11       29.72       28.21      8.64 o
   2   5  11       26.60       20.64      9.18 o
   3   5  11       19.37       28.28     11.94 o
   4   5  11        1.39        1.06      9.11 o
 -11   6  11      231.69      222.18     33.58 o
 -10   6  11       91.30       47.17     12.30 o
  -9   6  11      158.99      170.29     15.31 o
  -8   6  11        6.39        3.28      8.08 o
  -7   6  11     1211.05     1226.43     32.46 o
  -6   6  11       70.63       48.87      7.77 o
  -5   6  11      939.35      933.31     25.09 o
  -4   6  11        2.43        0.89      5.61 o
  -3   6  11      315.31      348.00     15.56 o
  -2   6  11       86.87       85.07     13.07 o
  -1   6  11     2393.38     2378.95     59.51 o
   0   6  11       34.54       30.28      9.54 o
   1   6  11     1544.36     1595.22     45.94 o
   2   6  11      241.60      244.81     18.45 o
   3   6  11     1119.34     1114.40     47.81 o
 -10   7  11      345.76      338.19     36.75 o
  -9   7  11      414.48      476.30     26.72 o
  -8   7  11      948.00      931.90     30.67 o
  -7   7  11       55.47       40.09      8.30 o
  -6   7  11       21.50       22.27      7.19 o
  -5   7  11      136.84      136.94     10.77 o
  -4   7  11      786.74      795.21     25.70 o
  -3   7  11        2.43       10.73      6.41 o
  -2   7  11      219.60      196.14     13.31 o
  -1   7  11        3.47       -7.45      7.45 o
   0   7  11      220.14      205.09     17.04 o
   1   7  11        2.56        1.02      9.24 o
   2   7  11        6.42        9.13     12.51 o
  -8   8  11      288.57      314.62     44.84 o
  -7   8  11      142.15      149.77     13.28 o
  -6   8  11      305.03      381.51     19.23 o
  -5   8  11      211.13      217.81     16.82 o
  -4   8  11      989.42     1047.98     31.84 o
  -3   8  11      384.97      428.79     19.05 o
  -2   8  11      542.98      551.13     22.22 o
  -1   8  11      537.61      538.11     23.41 o
   0   8  11      255.47      258.20     19.73 o
   1   8  11      463.60      525.26     61.39 o
  -6   9  11       22.92       15.22     24.66 o
  -5   9  11      331.75      332.80     35.80 o
  -4   9  11       10.31       11.79     12.06 o
  -3   9  11       15.18        6.46     13.49 o
  -2   9  11      171.97      192.62     22.34 o
  -1   9  11       14.24       39.36     27.81 o
 -12   0  12      302.89      326.67     20.98 o
 -10   0  12      353.76      362.33     19.50 o
  -8   0  12     2709.11     2756.13     93.56 o
  -6   0  12     1061.22      957.08     54.91 o
  -4   0  12     2943.33     2880.46    116.29 o
  -2   0  12     2879.07     2724.17    110.52 o
   0   0  12      667.84      693.04     43.08 o
   2   0  12      129.54      182.74     31.75 o
   4   0  12      182.19      182.98     19.26 o
 -13   1  12        4.98       -7.60     11.06 o
 -12   1  12       86.28       85.73      8.87 o
 -11   1  12        2.92        4.39      7.65 o
 -10   1  12        0.02        6.80     11.33 o
  -9   1  12      121.11      107.00     10.39 o
  -8   1  12      912.63      882.01     25.53 o
  -7   1  12      186.81      192.97     16.84 o
  -6   1  12     1140.38     1109.23     52.11 o
  -5   1  12       19.95       32.43     10.68 o
  -4   1  12       29.64        3.65      8.19 o
  -3   1  12      458.71      454.23     24.56 o
  -2   1  12     1236.73     1170.64     42.36 o
  -1   1  12     1620.99     1495.92     55.37 o
   0   1  12      208.67      228.75     16.85 o
   1   1  12      868.83      910.92     35.06 o
   2   1  12      217.18      233.64     12.10 o
   3   1  12     1433.14     1476.32     56.28 o
   4   1  12      156.49      146.77     12.83 o
   5   1  12      740.14      708.31    110.19 o
 -12   2  12      104.71      105.44     13.63 o
 -11   2  12      381.40      410.34     23.93 o
 -10   2  12      368.11      373.15     20.75 o
  -9   2  12      373.90      384.40     19.79 o
  -8   2  12       55.29       64.80      9.33 o
  -7   2  12     1486.92     1502.56     52.30 o
  -6   2  12     1011.68     1007.91     35.04 o
  -5   2  12     2009.02     2149.66     89.21 o
  -4   2  12      293.91      300.99     21.18 o
  -3   2  12     1142.19     1211.10     73.47 o
  -2   2  12      476.19      467.70     41.15 o
  -1   2  12      334.01      335.56     17.42 o
   0   2  12      370.25      343.28     26.92 o
   1   2  12      603.68      568.88     24.04 o
   2   2  12      277.04      306.15     21.00 o
   3   2  12       71.52       76.34     14.24 o
   4   2  12      174.56      160.06     19.15 o
   5   2  12        2.41       15.74     27.29 o
 -12   3  12        7.27        5.49     13.32 o
 -11   3  12       13.36       -1.85     10.27 o
 -10   3  12       74.04       55.71     10.50 o
  -9   3  12       28.90       32.24      9.23 o
  -8   3  12      116.05      104.70     12.89 o
  -7   3  12       28.67       19.61      8.20 o
  -6   3  12       11.06       11.60      6.26 o
  -5   3  12        0.14       -0.94      6.99 o
  -4   3  12     1479.05     1482.83     60.02 o
  -3   3  12      205.54      189.79     13.37 o
  -2   3  12      461.31      487.88     19.55 o
  -1   3  12        2.19       -1.26      6.28 o
   0   3  12     1938.80     1966.91     55.46 o
   1   3  12       27.31       17.04      9.05 o
   2   3  12     1294.42     1299.24     42.69 o
   3   3  12       64.48       94.87     13.71 o
   4   3  12      796.22      807.37     33.37 o
   5   3  12       37.36       55.10     14.69 o
 -12   4  12       68.14      100.22     35.68 o
 -11   4  12      520.83      498.16     37.57 o
 -10   4  12      286.36      285.16     23.43 o
  -9   4  12      991.84     1029.37     41.94 o
  -8   4  12      322.96      319.10     21.14 o
  -7   4  12     1006.93     1028.10     35.44 o
  -6   4  12       84.42      104.91     11.11 o
  -5   4  12      946.11      941.22     32.83 o
  -4   4  12       47.91       59.56      7.62 o
  -3   4  12     1921.64     1949.75     45.65 o
  -2   4  12      442.89      426.89     19.15 o
  -1   4  12      202.03      198.85     14.58 o
   0   4  12      284.41      266.12     17.27 o
   1   4  12      234.70      215.69     22.73 o
   2   4  12       68.37       68.76     11.08 o
   3   4  12        4.50        0.16      9.75 o
   4   4  12        0.14       27.81     25.71 o
 -11   5  12      135.46      129.96     25.77 o
 -10   5  12       78.87       70.62     13.60 o
  -9   5  12        0.27       -9.80      9.80 o
  -8   5  12       43.91       37.73     12.49 o
  -7   5  12      324.08      316.10     20.62 o
  -6   5  12       28.86        7.46      7.40 o
  -5   5  12       59.73       55.71      9.60 o
  -4   5  12     1044.68     1060.08     31.44 o
  -3   5  12      509.82      539.66     20.79 o
  -2   5  12      630.07      648.18     24.96 o
  -1   5  12      556.82      576.47     23.64 o
   0   5  12      469.11      483.46     22.28 o
   1   5  12      491.10      483.64     23.51 o
   2   5  12      320.18      326.71     21.11 o
   3   5  12     1623.72     1732.15    157.42 o
 -11   6  12       91.81       83.43     32.53 o
  -9   6  12       23.11       17.40     11.10 o
  -8   6  12     1494.09     1471.83     46.94 o
  -7   6  12       61.57       48.60     10.54 o
  -6   6  12     1034.44     1030.73     29.70 o
  -5   6  12       30.39       29.62      8.55 o
  -4   6  12      946.13     1002.42     33.10 o
  -3   6  12       32.14       19.01      7.81 o
  -2   6  12     1092.37     1173.14     36.75 o
  -1   6  12       46.37       35.75     12.23 o
   0   6  12      168.58      139.87     14.94 o
   1   6  12        0.26        3.11      9.43 o
   2   6  12      248.39      255.02     58.25 o
  -8   7  12        0.83       13.95     26.76 o
  -7   7  12      595.41      604.74     22.61 o
  -6   7  12      279.02      250.32     14.64 o
  -5   7  12      135.35      108.84     11.65 o
  -4   7  12       58.19       60.30     11.10 o
  -3   7  12      279.64      250.87     16.23 o
  -2   7  12      276.37      240.15     17.24 o
  -1   7  12     1178.54     1255.84     37.27 o
   0   7  12       65.82       43.08     11.82 o
  -7   8  12      744.92      773.06     56.23 o
  -6   8  12       83.21      113.03     35.05 o
  -5   8  12      615.88      647.93     41.81 o
  -4   8  12       87.60      107.54     16.75 o
  -3   8  12      947.95      973.44     46.32 o
  -2   8  12      221.41      203.61     30.17 o
 -11   0  13     2496.02     2481.70    111.68 o
  -9   0  13     1196.20     1232.95     55.50 o
  -7   0  13       26.31       35.94     17.33 o
  -5   0  13      340.32      314.98     67.95 o
  -3   0  13       79.99       89.23     29.39 o
  -1   0  13      259.85      370.84     51.95 o
   1   0  13      794.04      760.34     72.41 o
   3   0  13      547.51      608.85     36.01 o
 -12   1  13      832.69      855.19     38.14 o
 -11   1  13      853.10      856.69     28.62 o
 -10   1  13     1676.64     1726.68     45.77 o
  -9   1  13       53.27       47.28     18.31 o
  -8   1  13     1826.29     1900.37     56.47 o
  -7   1  13     1131.15     1120.70     45.04 o
  -6   1  13      758.07      722.45     34.06 o
  -5   1  13      605.49      554.35     31.66 o
  -4   1  13      812.60      824.29     35.96 o
  -3   1  13      151.78      145.12     17.02 o
  -2   1  13     1934.73     1954.42     67.26 o
  -1   1  13      178.08      231.70     24.15 o
   0   1  13      591.48      644.53     29.92 o
   1   1  13      205.75      191.58     18.07 o
   2   1  13      563.14      607.47     27.35 o
   3   1  13      576.77      583.73     31.32 o
   4   1  13      198.03      258.24     32.27 o
 -12   2  13      218.41      187.63     46.96 o
 -11   2  13       32.40       12.94      8.88 o
 -10   2  13       29.12       41.78     10.62 o
  -9   2  13      220.59      215.41     17.98 o
  -8   2  13      248.57      255.62     20.49 o
  -7   2  13      233.22      189.83     20.26 o
  -6   2  13        5.72        0.27     11.96 o
  -5   2  13       25.75       37.39     17.91 o
  -4   2  13      260.12      247.79     26.28 o
  -3   2  13       70.17       73.05     12.82 o
  -2   2  13      195.95      223.17     24.43 o
  -1   2  13       94.38       81.31     12.09 o
   0   2  13      256.37      307.09     18.32 o
   1   2  13      325.64      371.40     24.26 o
   2   2  13      251.92      226.66     21.73 o
   3   2  13      157.58      188.25     20.39 o
 -12   3  13        0.18        8.40     26.76 o
 -11   3  13      558.11      548.29     27.58 o
 -10   3  13       25.23       22.84     11.44 o
  -9   3  13      967.04     1061.76     38.46 o
  -8   3  13        3.47       16.94      9.21 o
  -7   3  13     1258.97     1277.36     40.07 o
  -6   3  13       13.54       12.47      8.53 o
  -5   3  13     2734.82     2693.24     88.01 o
  -4   3  13        4.68       -7.25      7.25 o
  -3   3  13     1297.81     1404.32     53.24 o
  -2   3  13       17.56       29.29      8.59 o
  -1   3  13     1917.53     1941.78     60.18 o
   0   3  13        1.43        3.30     12.08 o
   1   3  13      945.41      918.25     41.86 o
   2   3  13        7.75        8.02     12.76 o
   3   3  13      302.29      285.46     64.54 o
 -10   4  13       63.45       54.03     14.77 o
  -9   4  13       71.32       67.25     13.09 o
  -8   4  13      121.01      121.88     14.88 o
  -7   4  13       31.43       10.52      9.55 o
  -6   4  13       31.98       28.08      9.89 o
  -5   4  13        9.19       16.33     10.87 o
  -4   4  13        0.94        5.75     10.31 o
  -3   4  13      152.42      124.78     17.12 o
  -2   4  13       49.41       44.08      9.36 o
  -1   4  13       52.56       43.77     10.31 o
   0   4  13      545.13      566.60     26.99 o
   1   4  13       69.15       63.08     12.82 o
   2   4  13      166.14      131.18     43.55 o
 -10   5  13      757.57      764.54     77.14 o
  -9   5  13      148.78      147.26     27.11 o
  -8   5  13      708.80      662.81     33.75 o
  -7   5  13      385.00      370.53     22.59 o
  -6   5  13     1154.41     1204.04     33.69 o
  -5   5  13      466.14      457.10     32.65 o
  -4   5  13     1003.52     1016.56     48.36 o
  -3   5  13       38.37       35.20      8.95 o
  -2   5  13      411.78      448.78     21.55 o
  -1   5  13      737.59      789.29     34.93 o
   0   5  13      529.28      536.08     24.53 o
   1   5  13      158.44      154.16     24.08 o
  -9   6  13      209.27      265.52     47.23 o
  -8   6  13       45.53       52.24     16.28 o
  -7   6  13       15.38       22.69     10.11 o
  -6   6  13        1.04        2.06      8.51 o
  -5   6  13      275.34      264.84     23.90 o
  -4   6  13       33.77       16.78     12.77 o
  -3   6  13        2.72       -8.39      8.39 o
  -2   6  13       33.39       50.25     10.78 o
  -1   6  13       72.56       53.59     21.31 o
   0   6  13      162.37      165.29     51.42 o
  -7   7  13      303.94      272.43     34.45 o
  -6   7  13      406.45      480.78     29.87 o
  -5   7  13      110.09       91.15     17.72 o
  -4   7  13      376.92      343.77     42.66 o
  -3   7  13       22.35        7.30     17.47 o
  -2   7  13      794.24      839.14     45.73 o
 -10   0  14     1028.81      983.88     88.68 o
  -8   0  14      262.91      252.73     36.14 o
  -6   0  14      603.92      648.02     47.65 o
  -4   0  14     1222.91     1303.29     69.82 o
  -2   0  14     1180.90     1169.21     74.51 o
   0   0  14     3302.87     3579.21    210.42 o
   2   0  14     1169.37     1387.92    111.24 o
 -11   1  14      490.95      630.21     68.22 o
 -10   1  14       91.77       75.92     16.98 o
  -9   1  14      375.05      390.28     30.64 o
  -8   1  14      124.28       77.37     16.51 o
  -7   1  14      173.75      160.65     19.99 o
  -6   1  14       73.37       36.53     12.92 o
  -5   1  14      212.09      213.58     23.40 o
  -4   1  14       17.88       26.03     10.89 o
  -3   1  14      178.15      151.95     17.82 o
  -2   1  14       11.08       32.77     14.15 o
  -1   1  14       13.75       13.09     12.77 o
   0   1  14        0.42      -15.75     15.75 o
   1   1  14       75.56       96.06     13.07 o
   2   1  14      172.52      205.07     19.45 o
 -11   2  14       31.49        3.71     10.66 o
 -10   2  14       11.74       25.90     12.51 o
  -9   2  14      245.76      245.52     18.10 o
  -8   2  14      472.84      506.67     32.72 o
  -7   2  14      397.03      433.59     29.39 o
  -6   2  14      300.93      342.65     27.21 o
  -5   2  14     1116.51     1155.12     45.78 o
  -4   2  14      877.25      857.49     38.14 o
  -3   2  14      810.49      796.13     68.42 o
  -2   2  14      167.89      176.82     23.08 o
  -1   2  14      772.35      793.56     44.07 o
   0   2  14      356.09      399.79     22.51 o
   1   2  14      397.05      391.60     26.87 o
 -10   3  14      393.09      393.85     37.92 o
  -9   3  14       44.33       49.83     12.22 o
  -8   3  14      350.62      361.75     26.07 o
  -7   3  14      117.03      154.12     17.14 o
  -6   3  14      296.50      300.47     26.69 o
  -5   3  14        0.78        2.84      8.51 o
  -4   3  14       20.93       32.07     11.37 o
  -3   3  14        8.96       18.05     10.57 o
  -2   3  14        4.78        6.48     13.56 o
  -1   3  14       18.38       40.42     10.94 o
   0   3  14       60.66       92.06     13.83 o
 -10   4  14       64.07       30.96     27.81 o
  -9   4  14       93.26      100.95     24.85 o
  -8   4  14       71.16       43.28     13.64 o
  -7   4  14     1262.01     1279.84     57.11 o
  -6   4  14      102.43      120.25     15.32 o
  -5   4  14      377.47      416.97     31.55 o
  -4   4  14      222.36      213.92     24.16 o
  -3   4  14     1272.86     1331.98     57.87 o
  -2   4  14      145.41      143.37     16.57 o
  -1   4  14     1156.41     1233.93     41.26 o
   0   4  14       52.63       47.75     29.91 o
  -9   5  14       73.30      147.45     38.31 o
  -8   5  14        3.44       -3.86     15.98 o
  -7   5  14      133.17      123.31     35.68 o
  -6   5  14      310.61      319.68     25.50 o
  -5   5  14      427.89      435.61     33.64 o
  -4   5  14        6.82       10.08     13.57 o
  -3   5  14       45.50       57.66     12.19 o
  -2   5  14        0.71       20.18     14.54 o
  -1   5  14        0.02       -7.73     16.65 o
  -6   6  14      100.49       32.01     28.86 o
  -5   6  14      124.70      142.20     35.68 o
  -3   6  14        7.21      -21.51     21.51 o
  -2   6  14      572.36      600.84     43.04 o
  -9   0  15      426.85      531.03     75.04 o
  -7   0  15      533.14      582.04    147.71 o
  -5   0  15      993.03      964.85     60.42 o
  -3   0  15      248.34      260.20     33.91 o
  -1   0  15       60.89       44.60     34.11 o
  -9   1  15       39.50       29.05     24.62 o
  -8   1  15      135.69      125.75     20.02 o
  -7   1  15       23.78       -0.63     15.63 o
  -6   1  15      389.22      375.53     33.71 o
  -5   1  15      299.07      280.33     25.22 o
  -4   1  15      350.97      354.50     27.43 o
  -3   1  15      497.30      507.50     48.50 o
  -2   1  15      489.93      515.01     37.75 o
  -1   1  15       71.27       72.83     22.82 o
   0   1  15      477.26      485.90     71.36 o
  -8   2  15      924.62      987.79     52.03 o
  -7   2  15       74.35       66.75     16.54 o
  -6   2  15      677.41      690.20     35.86 o
  -5   2  15       78.56       83.72     15.94 o
  -4   2  15      341.46      363.79     33.42 o
  -3   2  15        9.60       44.07     16.12 o
  -2   2  15       72.26       61.60     18.31 o
  -1   2  15      113.70      125.94     38.31 o
  -8   3  15       37.74       27.21     16.06 o
  -7   3  15      587.17      669.08     53.44 o
  -6   3  15       51.00       70.21     15.82 o
  -5   3  15      162.95      166.50     62.37 o
  -4   3  15        9.16       -7.58     15.44 o
  -3   3  15      824.29      916.15     57.03 o
  -2   3  15        0.05       20.43     24.40 o
  -1   3  15      471.51      431.33     63.49 o
   0   3  15       27.12       17.32     28.86 o
  -8   4  15      929.70     1114.54     92.88 o
  -7   4  15       95.90      106.09     26.81 o
  -6   4  15       50.35       36.21     21.51 o
  -5   4  15       43.20       36.21     20.46 o
  -4   4  15      494.55      510.57     50.90 o
  -6   0  16       37.86       50.90     31.48 o
  -4   0  16       15.09        7.87     26.76 o
  -6   1  16      135.59      148.50     45.13 o
  -5   1  16      455.06      543.45     40.62 o
  -4   1  16       93.62       72.95     25.97 o
  -3   1  16     1228.65     1476.94    120.16 o
  -7   2  16        6.01        9.97     29.91 o
  -6   2  16        2.35       19.65     21.48 o
  -5   2  16      169.46      195.20     47.23 o
  -4   2  16       46.40      108.62     38.31 o
  -3   2  16      170.25       90.78     37.78 o
  -6   3  16      903.23      987.02     96.55 o
 
